# Supplementary material for: Transcriptional signature of host shift in the seed beetle Zabrotes subfasciatus
Source: Genet Mol Biol. 2024 Feb 5;47(1):e20230148. doi: 10.1590/1678-4685-GMB-2023-0148 (PMC10851049; doi:10.1590/1678-4685-GMB-2023-0148)
Supplement: Table S3 - [file 1415-4757-GMB-47-01-e20230148-s3.xlsx]

## Sheet: Legend
Genetics and Molecular Biology
https://doi.org/10.1590/1678-4685-GMB-2023-0148
Supplementary Material to "Transcriptional signature of host shift in the seed beetle Zabrotes subfasciatus"

## Sheet: a
gene_id	sampleA	sampleB	logFC	logCPM	PValue	FDR	transcript_id	sprot_Top_BLASTX_hit	RNAMMER	prot_id	prot_coords	sprot_Top_BLASTP_hit	Pfam	SignalP	TmHMM	eggnog	Kegg	gene_ontology_BLASTX	gene_ontology_BLASTP	gene_ontology_Pfam	transcript	peptide
TRINITY_DN10002_c0_g1	Beans_S2	Chickpeas_S1	-0.938706097262596	2.42819	0.225552	1	TRINITY_DN10002_c0_g1_i1	FACR1_XENLA^FACR1_XENLA^Q:133-756,H:7-212^44.5%ID^E:1e-56^RecName: Full=Fatty acyl-CoA reductase 1 {ECO:0000250|UniProtKB:Q8WVX9};^Eukaryota; Metazoa; Chordata; Craniata; Vertebrata; Euteleostomi; Amphibia; Batrachia; Anura; Pipoidea; Pipidae; Xenopodinae; Xenopus; Xenopus		TRINITY_DN10002_c0_g1::TRINITY_DN10002_c0_g1_i1::g.10012::m.10012	103-756[+]	FACR1_XENLA^FACR1_XENLA^Q:11-218,H:7-212^44.5%ID^E:3e-57^RecName: Full=Fatty acyl-CoA reductase 1 {ECO:0000250|UniProtKB:Q8WVX9};^Eukaryota; Metazoa; Chordata; Craniata; Vertebrata; Euteleostomi; Amphibia; Batrachia; Anura; Pipoidea; Pipidae; Xenopodinae; Xenopus; Xenopus	PF01370.21^Epimerase^NAD dependent epimerase/dehydratase family^17-168^E:6.5e-09`PF07993.12^NAD_binding_4^Male sterility protein^19-218^E:5.2e-52`PF01073.19^3Beta_HSD^3-beta hydroxysteroid dehydrogenase/isomerase family^19-159^E:1.6e-05				KEGG:xla:379278`KO:K13356	GO:0005779^cellular_component^integral component of peroxisomal membrane`GO:0102965^molecular_function^alcohol-forming fatty acyl-CoA reductase activity`GO:0080019^molecular_function^fatty-acyl-CoA reductase (alcohol-forming) activity`GO:0008611^biological_process^ether lipid biosynthetic process`GO:0010025^biological_process^wax biosynthetic process	GO:0005779^cellular_component^integral component of peroxisomal membrane`GO:0102965^molecular_function^alcohol-forming fatty acyl-CoA reductase activity`GO:0080019^molecular_function^fatty-acyl-CoA reductase (alcohol-forming) activity`GO:0008611^biological_process^ether lipid biosynthetic process`GO:0010025^biological_process^wax biosynthetic process	GO:0003824^molecular_function^catalytic activity`GO:0050662^molecular_function^coenzyme binding`GO:0003854^molecular_function^3-beta-hydroxy-delta5-steroid dehydrogenase activity`GO:0016616^molecular_function^oxidoreductase activity, acting on the CH-OH group of donors, NAD or NADP as acceptor`GO:0006694^biological_process^steroid biosynthetic process`GO:0055114^biological_process^oxidation-reduc…
TRINITY_DN10002_c1_g1	Beans_S2	Chickpeas_S1	-1.82387	2.60932	0.0183498	0.279208	TRINITY_DN10002_c1_g1_i1	FACR1_DROME^FACR1_DROME^Q:3-641,H:325-536^36.62%ID^E:9e-48^RecName: Full=Putative fatty acyl-CoA reductase CG5065 {ECO:0000250|UniProtKB:Q8WVX9, ECO:0000312|EMBL:AAF57974.1};^Eukaryota; Metazoa; Ecdysozoa; Arthropoda; Hexapoda; Insecta; Pterygota; Neoptera; Holometabola; Diptera; Brachycera; Muscomorpha; Ephydroidea; Drosophilidae; Drosophila; Sophophora		TRINITY_DN10002_c1_g1::TRINITY_DN10002_c1_g1_i1::g.10013::m.10013	3-668[+]	FACR1_DROME^FACR1_DROME^Q:1-213,H:325-536^36.62%ID^E:6e-49^RecName: Full=Putative fatty acyl-CoA reductase CG5065 {ECO:0000250|UniProtKB:Q8WVX9, ECO:0000312|EMBL:AAF57974.1};^Eukaryota; Metazoa; Ecdysozoa; Arthropoda; Hexapoda; Insecta; Pterygota; Neoptera; Holometabola; Diptera; Brachycera; Muscomorpha; Ephydroidea; Drosophilidae; Drosophila; Sophophora	PF07993.12^NAD_binding_4^Male sterility protein^2-76^E:1.3e-16`PF03015.19^Sterile^Male sterility protein^148-216^E:2.7e-23		ExpAA=25.55^PredHel=1^Topology=i138-160o	ENOG410XS7R^fatty-acyl-CoA reductase (alcohol-forming) activity	KEGG:dme:Dmel_CG5065`KO:K13356	GO:0005779^cellular_component^integral component of peroxisomal membrane`GO:0005778^cellular_component^peroxisomal membrane`GO:0005777^cellular_component^peroxisome`GO:0102965^molecular_function^alcohol-forming fatty acyl-CoA reductase activity`GO:0080019^molecular_function^fatty-acyl-CoA reductase (alcohol-forming) activity`GO:0008611^biological_process^ether lipid biosynthetic process`GO:003533…	GO:0005779^cellular_component^integral component of peroxisomal membrane`GO:0005778^cellular_component^peroxisomal membrane`GO:0005777^cellular_component^peroxisome`GO:0102965^molecular_function^alcohol-forming fatty acyl-CoA reductase activity`GO:0080019^molecular_function^fatty-acyl-CoA reductase (alcohol-forming) activity`GO:0008611^biological_process^ether lipid biosynthetic process`GO:003533…
TRINITY_DN10005_c0_g1	Beans_S2	Chickpeas_S1	-0.853546	2.01964	0.278896	1	TRINITY_DN10005_c0_g1_i1	MARH6_PONAB^MARH6_PONAB^Q:566-213,H:747-864^50%ID^E:7e-33^RecName: Full=E3 ubiquitin-protein ligase MARCH6;^Eukaryota; Metazoa; Chordata; Craniata; Vertebrata; Euteleostomi; Mammalia; Eutheria; Euarchontoglires; Primates; Haplorrhini; Catarrhini; Hominidae; Pongo		TRINITY_DN10005_c0_g1::TRINITY_DN10005_c0_g1_i1::g.9975::m.9975	162-617[-]	MARH6_PONAB^MARH6_PONAB^Q:18-135,H:747-864^50%ID^E:1e-33^RecName: Full=E3 ubiquitin-protein ligase MARCH6;^Eukaryota; Metazoa; Chordata; Craniata; Vertebrata; Euteleostomi; Mammalia; Eutheria; Euarchontoglires; Primates; Haplorrhini; Catarrhini; Hominidae; Pongo			ExpAA=77.90^PredHel=3^Topology=i12-31o85-107i120-142o	COG5183^(Membrane-Associated Ring finger (C3HC4))		GO:0030176^cellular_component^integral component of endoplasmic reticulum membrane`GO:0061630^molecular_function^ubiquitin protein ligase activity`GO:0008270^molecular_function^zinc ion binding`GO:0043161^biological_process^proteasome-mediated ubiquitin-dependent protein catabolic process`GO:0070936^biological_process^protein K48-linked ubiquitination`GO:0016567^biological_process^protein ubiquit…	GO:0030176^cellular_component^integral component of endoplasmic reticulum membrane`GO:0061630^molecular_function^ubiquitin protein ligase activity`GO:0008270^molecular_function^zinc ion binding`GO:0043161^biological_process^proteasome-mediated ubiquitin-dependent protein catabolic process`GO:0070936^biological_process^protein K48-linked ubiquitination`GO:0016567^biological_process^protein ubiquit…
TRINITY_DN10005_c0_g2	Beans_S2	Chickpeas_S1	-0.272738	2.85853	0.725938	1	TRINITY_DN10005_c0_g2_i1	MARH6_PONAB^MARH6_PONAB^Q:695-342,H:747-864^50%ID^E:2e-32^RecName: Full=E3 ubiquitin-protein ligase MARCH6;^Eukaryota; Metazoa; Chordata; Craniata; Vertebrata; Euteleostomi; Mammalia; Eutheria; Euarchontoglires; Primates; Haplorrhini; Catarrhini; Hominidae; Pongo		TRINITY_DN10005_c0_g2::TRINITY_DN10005_c0_g2_i1::g.9976::m.9976	315-746[-]	MARH6_PONAB^MARH6_PONAB^Q:18-135,H:747-864^50%ID^E:9e-34^RecName: Full=E3 ubiquitin-protein ligase MARCH6;^Eukaryota; Metazoa; Chordata; Craniata; Vertebrata; Euteleostomi; Mammalia; Eutheria; Euarchontoglires; Primates; Haplorrhini; Catarrhini; Hominidae; Pongo			ExpAA=77.65^PredHel=3^Topology=i12-31o85-107i120-142o	COG5183^(Membrane-Associated Ring finger (C3HC4))		GO:0030176^cellular_component^integral component of endoplasmic reticulum membrane`GO:0061630^molecular_function^ubiquitin protein ligase activity`GO:0008270^molecular_function^zinc ion binding`GO:0043161^biological_process^proteasome-mediated ubiquitin-dependent protein catabolic process`GO:0070936^biological_process^protein K48-linked ubiquitination`GO:0016567^biological_process^protein ubiquit…	GO:0030176^cellular_component^integral component of endoplasmic reticulum membrane`GO:0061630^molecular_function^ubiquitin protein ligase activity`GO:0008270^molecular_function^zinc ion binding`GO:0043161^biological_process^proteasome-mediated ubiquitin-dependent protein catabolic process`GO:0070936^biological_process^protein K48-linked ubiquitination`GO:0016567^biological_process^protein ubiquit…
TRINITY_DN10006_c0_g1	Beans_S2	Chickpeas_S1	0.0822806	2.92454	0.911773	1	TRINITY_DN10006_c0_g1_i1	GFI1B_XENLA^GFI1B_XENLA^Q:550-834,H:169-252^31.58%ID^E:2e-07^RecName: Full=Zinc finger protein Gfi-1b;^Eukaryota; Metazoa; Chordata; Craniata; Vertebrata; Euteleostomi; Amphibia; Batrachia; Anura; Pipoidea; Pipidae; Xenopodinae; Xenopus; Xenopus		TRINITY_DN10006_c0_g1::TRINITY_DN10006_c0_g1_i1::g.10006::m.10006	1-849[+]	GFI1B_XENLA^GFI1B_XENLA^Q:184-278,H:169-252^31.58%ID^E:2e-07^RecName: Full=Zinc finger protein Gfi-1b;^Eukaryota; Metazoa; Chordata; Craniata; Vertebrata; Euteleostomi; Amphibia; Batrachia; Anura; Pipoidea; Pipidae; Xenopodinae; Xenopus; Xenopus					KEGG:xla:446835`KO:K09223	GO:0005634^cellular_component^nucleus`GO:0003677^molecular_function^DNA binding`GO:0046872^molecular_function^metal ion binding`GO:0006325^biological_process^chromatin organization`GO:0007275^biological_process^multicellular organism development	GO:0005634^cellular_component^nucleus`GO:0003677^molecular_function^DNA binding`GO:0046872^molecular_function^metal ion binding`GO:0006325^biological_process^chromatin organization`GO:0007275^biological_process^multicellular organism development
TRINITY_DN10009_c0_g1	Beans_S2	Chickpeas_S1	0.64893	3.23341	0.361175	1	TRINITY_DN10009_c0_g1_i1	CUA1A_TENMO^CUA1A_TENMO^Q:182-379,H:82-147^68.18%ID^E:2e-24^RecName: Full=Larval cuticle protein A1A;^Eukaryota; Metazoa; Ecdysozoa; Arthropoda; Hexapoda; Insecta; Pterygota; Neoptera; Holometabola; Coleoptera; Polyphaga; Cucujiformia; Tenebrionidae; Tenebrio		TRINITY_DN10009_c0_g1::TRINITY_DN10009_c0_g1_i1::g.9980::m.9980	44-553[+]	CUA2B_TENMO^CUA2B_TENMO^Q:29-112,H:8-92^63.53%ID^E:1e-28^RecName: Full=Larval cuticle protein A2B;^Eukaryota; Metazoa; Ecdysozoa; Arthropoda; Hexapoda; Insecta; Pterygota; Neoptera; Holometabola; Coleoptera; Polyphaga; Cucujiformia; Tenebrionidae; Tenebrio	PF00379.23^Chitin_bind_4^Insect cuticle protein^52-104^E:2e-10		ExpAA=21.21^PredHel=1^Topology=i7-29o			GO:0042302^molecular_function^structural constituent of cuticle	GO:0042302^molecular_function^structural constituent of cuticle	GO:0042302^molecular_function^structural constituent of cuticle
TRINITY_DN10010_c0_g1	Beans_S2	Chickpeas_S1	0.701076	0.999576	0.521385	1	TRINITY_DN10010_c0_g1_i1			TRINITY_DN10010_c0_g1::TRINITY_DN10010_c0_g1_i1::g.10003::m.10003	3-506[+]
TRINITY_DN10010_c0_g2	Beans_S2	Chickpeas_S1	-9.86926	3.01125	4.34651e-10	2.57866e-07	TRINITY_DN10010_c0_g2_i1			TRINITY_DN10010_c0_g2::TRINITY_DN10010_c0_g2_i1::g.10005::m.10005	3-317[-]				ExpAA=27.35^PredHel=1^Topology=i13-35o
TRINITY_DN10018_c0_g1	Beans_S2	Chickpeas_S1	-0.611929	2.51556	0.43103	1	TRINITY_DN10018_c0_g1_i1			TRINITY_DN10018_c0_g1::TRINITY_DN10018_c0_g1_i1::g.10009::m.10009	1-342[+]
TRINITY_DN10028_c0_g1	Beans_S2	Chickpeas_S1	-0.851466	2.37404	0.258293	1	TRINITY_DN10028_c0_g1_i1	LUCI_PHOPE^LUCI_PHOPE^Q:219-704,H:52-219^26.79%ID^E:8e-13^RecName: Full=Luciferin 4-monooxygenase;^Eukaryota; Metazoa; Ecdysozoa; Arthropoda; Hexapoda; Insecta; Pterygota; Neoptera; Holometabola; Coleoptera; Polyphaga; Elateriformia; Elateroidea; Lampyridae; Photurinae; Photuris		TRINITY_DN10028_c0_g1::TRINITY_DN10028_c0_g1_i1::g.10011::m.10011	75-764[+]	LUCI_PHOPE^LUCI_PHOPE^Q:49-210,H:52-219^26.79%ID^E:3e-13^RecName: Full=Luciferin 4-monooxygenase;^Eukaryota; Metazoa; Ecdysozoa; Arthropoda; Hexapoda; Insecta; Pterygota; Neoptera; Holometabola; Coleoptera; Polyphaga; Elateriformia; Elateroidea; Lampyridae; Photurinae; Photuris	PF00501.28^AMP-binding^AMP-binding enzyme^34-219^E:1.6e-21					GO:0005777^cellular_component^peroxisome`GO:0005524^molecular_function^ATP binding`GO:0046872^molecular_function^metal ion binding`GO:0047077^molecular_function^Photinus-luciferin 4-monooxygenase (ATP-hydrolyzing) activity`GO:0008218^biological_process^bioluminescence	GO:0005777^cellular_component^peroxisome`GO:0005524^molecular_function^ATP binding`GO:0046872^molecular_function^metal ion binding`GO:0047077^molecular_function^Photinus-luciferin 4-monooxygenase (ATP-hydrolyzing) activity`GO:0008218^biological_process^bioluminescence	GO:0003824^molecular_function^catalytic activity
TRINITY_DN10033_c0_g1	Beans_S2	Chickpeas_S1	0.846912	1.41521	0.371253	1	TRINITY_DN10033_c0_g1_i1			TRINITY_DN10033_c0_g1::TRINITY_DN10033_c0_g1_i1::g.10027::m.10027	3-569[+]
TRINITY_DN10033_c0_g2	Beans_S2	Chickpeas_S1	-0.432354	2.2798	0.571539	1	TRINITY_DN10033_c0_g2_i1			TRINITY_DN10033_c0_g2::TRINITY_DN10033_c0_g2_i1::g.10029::m.10029	3-1136[+]
TRINITY_DN10033_c1_g1	Beans_S2	Chickpeas_S1	-2.54514	2.85208	0.00122187	0.0375244	TRINITY_DN10033_c1_g1_i1			TRINITY_DN10033_c1_g1::TRINITY_DN10033_c1_g1_i1::g.10031::m.10031	2-307[+]
TRINITY_DN10039_c0_g1	Beans_S2	Chickpeas_S1	-1.4905	2.21635	0.056867	0.603929	TRINITY_DN10039_c0_g1_i1	IMPL2_DROME^IMPL2_DROME^Q:41-850,H:11-262^27.17%ID^E:2e-30^RecName: Full=Neural/ectodermal development factor IMP-L2;^Eukaryota; Metazoa; Ecdysozoa; Arthropoda; Hexapoda; Insecta; Pterygota; Neoptera; Holometabola; Diptera; Brachycera; Muscomorpha; Ephydroidea; Drosophilidae; Drosophila; Sophophora		TRINITY_DN10039_c0_g1::TRINITY_DN10039_c0_g1_i1::g.10016::m.10016	2-868[+]	IMPL2_DROME^IMPL2_DROME^Q:14-283,H:11-262^27.17%ID^E:1e-30^RecName: Full=Neural/ectodermal development factor IMP-L2;^Eukaryota; Metazoa; Ecdysozoa; Arthropoda; Hexapoda; Insecta; Pterygota; Neoptera; Holometabola; Diptera; Brachycera; Muscomorpha; Ephydroidea; Drosophilidae; Drosophila; Sophophora	PF07679.16^I-set^Immunoglobulin I-set domain^73-170^E:6.1e-11`PF13927.6^Ig_3^Immunoglobulin domain^73-156^E:6e-12`PF08205.12^C2-set_2^CD80-like C2-set immunoglobulin domain^76-159^E:0.00018`PF13895.6^Ig_2^Immunoglobulin domain^80-158^E:6.1e-07`PF00047.25^ig^Immunoglobulin domain^81-159^E:8.6e-06`PF13927.6^Ig_3^Immunoglobulin domain^195-269^E:4e-10`PF07679.16^I-set^Immunoglobulin I-set domain^208-…			ENOG4111UTR^IGc2	KEGG:dme:Dmel_CG15009	GO:0030424^cellular_component^axon`GO:0005615^cellular_component^extracellular space`GO:0005886^cellular_component^plasma membrane`GO:0098632^molecular_function^cell-cell adhesion mediator activity`GO:0043559^molecular_function^insulin binding`GO:0005520^molecular_function^insulin-like growth factor binding`GO:0007411^biological_process^axon guidance`GO:0070593^biological_process^dendrite self-av…	GO:0030424^cellular_component^axon`GO:0005615^cellular_component^extracellular space`GO:0005886^cellular_component^plasma membrane`GO:0098632^molecular_function^cell-cell adhesion mediator activity`GO:0043559^molecular_function^insulin binding`GO:0005520^molecular_function^insulin-like growth factor binding`GO:0007411^biological_process^axon guidance`GO:0070593^biological_process^dendrite self-av…
TRINITY_DN10039_c0_g2	Beans_S2	Chickpeas_S1	0.498122	2.693	0.520023	1	TRINITY_DN10039_c0_g2_i1	IMPL2_DROME^IMPL2_DROME^Q:357-1166,H:11-262^27.17%ID^E:1e-29^RecName: Full=Neural/ectodermal development factor IMP-L2;^Eukaryota; Metazoa; Ecdysozoa; Arthropoda; Hexapoda; Insecta; Pterygota; Neoptera; Holometabola; Diptera; Brachycera; Muscomorpha; Ephydroidea; Drosophilidae; Drosophila; Sophophora		TRINITY_DN10039_c0_g2::TRINITY_DN10039_c0_g2_i1::g.10019::m.10019	339-1184[+]	IMPL2_DROME^IMPL2_DROME^Q:7-276,H:11-262^27.17%ID^E:1e-30^RecName: Full=Neural/ectodermal development factor IMP-L2;^Eukaryota; Metazoa; Ecdysozoa; Arthropoda; Hexapoda; Insecta; Pterygota; Neoptera; Holometabola; Diptera; Brachycera; Muscomorpha; Ephydroidea; Drosophilidae; Drosophila; Sophophora	PF07679.16^I-set^Immunoglobulin I-set domain^66-163^E:5.8e-11`PF13927.6^Ig_3^Immunoglobulin domain^66-149^E:5.7e-12`PF08205.12^C2-set_2^CD80-like C2-set immunoglobulin domain^69-152^E:0.00018`PF13895.6^Ig_2^Immunoglobulin domain^73-151^E:5.8e-07`PF00047.25^ig^Immunoglobulin domain^74-152^E:8.2e-06`PF13927.6^Ig_3^Immunoglobulin domain^188-262^E:3.9e-10`PF07679.16^I-set^Immunoglobulin I-set domain^…			ENOG4111UTR^IGc2	KEGG:dme:Dmel_CG15009	GO:0030424^cellular_component^axon`GO:0005615^cellular_component^extracellular space`GO:0005886^cellular_component^plasma membrane`GO:0098632^molecular_function^cell-cell adhesion mediator activity`GO:0043559^molecular_function^insulin binding`GO:0005520^molecular_function^insulin-like growth factor binding`GO:0007411^biological_process^axon guidance`GO:0070593^biological_process^dendrite self-av…	GO:0030424^cellular_component^axon`GO:0005615^cellular_component^extracellular space`GO:0005886^cellular_component^plasma membrane`GO:0098632^molecular_function^cell-cell adhesion mediator activity`GO:0043559^molecular_function^insulin binding`GO:0005520^molecular_function^insulin-like growth factor binding`GO:0007411^biological_process^axon guidance`GO:0070593^biological_process^dendrite self-av…
TRINITY_DN10042_c0_g1	Beans_S2	Chickpeas_S1	-1.81211	1.44508	0.0421466	0.494603	TRINITY_DN10042_c0_g1_i1	CFDP2_TRAJA^CFDP2_TRAJA^Q:1018-482,H:316-489^30.65%ID^E:2e-12^RecName: Full=Craniofacial development protein 2;^Eukaryota; Metazoa; Chordata; Craniata; Vertebrata; Euteleostomi; Mammalia; Eutheria; Laurasiatheria; Cetartiodactyla; Ruminantia; Tragulina; Tragulidae; Tragulus		TRINITY_DN10042_c0_g1::TRINITY_DN10042_c0_g1_i1::g.10024::m.10024	146-1024[-]	CFDP2_TRAJA^CFDP2_TRAJA^Q:3-181,H:316-489^30.65%ID^E:7e-13^RecName: Full=Craniofacial development protein 2;^Eukaryota; Metazoa; Chordata; Craniata; Vertebrata; Euteleostomi; Mammalia; Eutheria; Laurasiatheria; Cetartiodactyla; Ruminantia; Tragulina; Tragulidae; Tragulus						GO:0005737^cellular_component^cytoplasm`GO:0005634^cellular_component^nucleus	GO:0005737^cellular_component^cytoplasm`GO:0005634^cellular_component^nucleus
TRINITY_DN10042_c0_g2	Beans_S2	Chickpeas_S1	0.381288	1.58415	0.723661	1	TRINITY_DN10042_c0_g2_i1	CFDP2_TRAJA^CFDP2_TRAJA^Q:737-201,H:316-489^30.65%ID^E:4e-13^RecName: Full=Craniofacial development protein 2;^Eukaryota; Metazoa; Chordata; Craniata; Vertebrata; Euteleostomi; Mammalia; Eutheria; Laurasiatheria; Cetartiodactyla; Ruminantia; Tragulina; Tragulidae; Tragulus		TRINITY_DN10042_c0_g2::TRINITY_DN10042_c0_g2_i1::g.10025::m.10025	3-743[-]	CFDP2_TRAJA^CFDP2_TRAJA^Q:3-181,H:316-489^30.65%ID^E:4e-13^RecName: Full=Craniofacial development protein 2;^Eukaryota; Metazoa; Chordata; Craniata; Vertebrata; Euteleostomi; Mammalia; Eutheria; Laurasiatheria; Cetartiodactyla; Ruminantia; Tragulina; Tragulidae; Tragulus						GO:0005737^cellular_component^cytoplasm`GO:0005634^cellular_component^nucleus	GO:0005737^cellular_component^cytoplasm`GO:0005634^cellular_component^nucleus
TRINITY_DN10042_c1_g1	Beans_S2	Chickpeas_S1	0.646561	2.32221	0.438288	1	TRINITY_DN10042_c1_g1_i1			TRINITY_DN10042_c1_g1::TRINITY_DN10042_c1_g1_i1::g.10026::m.10026	1-321[+]
TRINITY_DN10043_c0_g1	Beans_S2	Chickpeas_S1	0.231845	6.06691	0.72682	1	TRINITY_DN10043_c0_g1_i1	EXOS5_MOUSE^EXOS5_MOUSE^Q:206-796,H:31-228^39.9%ID^E:3e-45^RecName: Full=Exosome complex component RRP46;^Eukaryota; Metazoa; Chordata; Craniata; Vertebrata; Euteleostomi; Mammalia; Eutheria; Euarchontoglires; Glires; Rodentia; Myomorpha; Muroidea; Muridae; Murinae; Mus; Mus		TRINITY_DN10043_c0_g1::TRINITY_DN10043_c0_g1_i1::g.10010::m.10010	191-811[+]	EXOS5_MOUSE^EXOS5_MOUSE^Q:6-202,H:31-228^39.9%ID^E:2e-46^RecName: Full=Exosome complex component RRP46;^Eukaryota; Metazoa; Chordata; Craniata; Vertebrata; Euteleostomi; Mammalia; Eutheria; Euarchontoglires; Glires; Rodentia; Myomorpha; Muroidea; Muridae; Murinae; Mus; Mus	PF01138.21^RNase_PH^3' exoribonuclease family, domain 1^8-122^E:1.7e-17			COG0689^Phosphorolytic exoribonuclease that removes nucleotide residues following the -CCA terminus of tRNA and adds nucleotides to the ends of RNA molecules by using nucleoside diphosphates as substrates (By similarity)	KEGG:mmu:27998`KO:K12590	GO:0000177^cellular_component^cytoplasmic exosome (RNase complex)`GO:0000178^cellular_component^exosome (RNase complex)`GO:0000176^cellular_component^nuclear exosome (RNase complex)`GO:0005730^cellular_component^nucleolus`GO:0005634^cellular_component^nucleus`GO:0035327^cellular_component^transcriptionally active chromatin`GO:0003723^molecular_function^RNA binding`GO:0051607^biological_process^de…	GO:0000177^cellular_component^cytoplasmic exosome (RNase complex)`GO:0000178^cellular_component^exosome (RNase complex)`GO:0000176^cellular_component^nuclear exosome (RNase complex)`GO:0005730^cellular_component^nucleolus`GO:0005634^cellular_component^nucleus`GO:0035327^cellular_component^transcriptionally active chromatin`GO:0003723^molecular_function^RNA binding`GO:0051607^biological_process^de…
TRINITY_DN10045_c0_g1	Beans_S2	Chickpeas_S1	-1.45494	2.47916	0.0599092	0.623056	TRINITY_DN10045_c0_g1_i1	ALPL_ARATH^ALPL_ARATH^Q:1865-1161,H:185-404^27.43%ID^E:2e-13^RecName: Full=Protein ALP1-like {ECO:0000305};^Eukaryota; Viridiplantae; Streptophyta; Embryophyta; Tracheophyta; Spermatophyta; Magnoliopsida; eudicotyledons; Gunneridae; Pentapetalae; rosids; malvids; Brassicales; Brassicaceae; Camelineae; Arabidopsis		TRINITY_DN10045_c0_g1::TRINITY_DN10045_c0_g1_i1::g.9996::m.9996	1134-1904[-]	ALPL_ARATH^ALPL_ARATH^Q:14-248,H:185-404^27.43%ID^E:1e-14^RecName: Full=Protein ALP1-like {ECO:0000305};^Eukaryota; Viridiplantae; Streptophyta; Embryophyta; Tracheophyta; Spermatophyta; Magnoliopsida; eudicotyledons; Gunneridae; Pentapetalae; rosids; malvids; Brassicales; Brassicaceae; Camelineae; Arabidopsis	PF04827.14^Plant_tran^Plant transposon protein^12-181^E:4.6e-05`PF13359.6^DDE_Tnp_4^DDE superfamily endonuclease^16-181^E:1.6e-25			ENOG411206Y^transposon protein	KEGG:ath:AT3G55350	GO:0005634^cellular_component^nucleus`GO:0046872^molecular_function^metal ion binding`GO:0004518^molecular_function^nuclease activity	GO:0005634^cellular_component^nucleus`GO:0046872^molecular_function^metal ion binding`GO:0004518^molecular_function^nuclease activity	GO:0016788^molecular_function^hydrolase activity, acting on ester bonds
TRINITY_DN10046_c0_g1	Beans_S2	Chickpeas_S1	7.19488	0.555175	0.000530405	0.0188262	TRINITY_DN10046_c0_g1_i1	TB22B_HUMAN^TB22B_HUMAN^Q:482-1438,H:185-502^62.19%ID^E:2e-137^RecName: Full=TBC1 domain family member 22B;^Eukaryota; Metazoa; Chordata; Craniata; Vertebrata; Euteleostomi; Mammalia; Eutheria; Euarchontoglires; Primates; Haplorrhini; Catarrhini; Hominidae; Homo		TRINITY_DN10046_c0_g1::TRINITY_DN10046_c0_g1_i1::g.9994::m.9994	749-1465[+]	TB22B_HUMAN^TB22B_HUMAN^Q:2-230,H:276-502^67.25%ID^E:1e-110^RecName: Full=TBC1 domain family member 22B;^Eukaryota; Metazoa; Chordata; Craniata; Vertebrata; Euteleostomi; Mammalia; Eutheria; Euarchontoglires; Primates; Haplorrhini; Catarrhini; Hominidae; Homo	PF00566.18^RabGAP-TBC^Rab-GTPase-TBC domain^6-185^E:2.5e-40			ENOG410XQ68^TBC1 domain family member	KEGG:hsa:55633`KO:K20360	GO:0005623^cellular_component^cell`GO:0071889^molecular_function^14-3-3 protein binding`GO:0005096^molecular_function^GTPase activator activity`GO:0017137^molecular_function^Rab GTPase binding`GO:0090630^biological_process^activation of GTPase activity`GO:0006886^biological_process^intracellular protein transport	GO:0005623^cellular_component^cell`GO:0071889^molecular_function^14-3-3 protein binding`GO:0005096^molecular_function^GTPase activator activity`GO:0017137^molecular_function^Rab GTPase binding`GO:0090630^biological_process^activation of GTPase activity`GO:0006886^biological_process^intracellular protein transport
TRINITY_DN10046_c0_g2	Beans_S2	Chickpeas_S1	-0.0343526	5.17333	0.96785	1	TRINITY_DN10046_c0_g2_i1	TB22B_HUMAN^TB22B_HUMAN^Q:237-1496,H:59-502^50.78%ID^E:2e-142^RecName: Full=TBC1 domain family member 22B;^Eukaryota; Metazoa; Chordata; Craniata; Vertebrata; Euteleostomi; Mammalia; Eutheria; Euarchontoglires; Primates; Haplorrhini; Catarrhini; Hominidae; Homo		TRINITY_DN10046_c0_g2::TRINITY_DN10046_c0_g2_i1::g.9995::m.9995	114-1523[+]	TB22B_MACFA^TB22B_MACFA^Q:1-461,H:1-502^48.23%ID^E:4e-152^RecName: Full=TBC1 domain family member 22B;^Eukaryota; Metazoa; Chordata; Craniata; Vertebrata; Euteleostomi; Mammalia; Eutheria; Euarchontoglires; Primates; Haplorrhini; Catarrhini; Cercopithecidae; Cercopithecinae; Macaca	PF00566.18^RabGAP-TBC^Rab-GTPase-TBC domain^171-416^E:1.6e-49			ENOG410XQ68^TBC1 domain family member	KEGG:mcf:102126123`KO:K20360	GO:0005623^cellular_component^cell`GO:0071889^molecular_function^14-3-3 protein binding`GO:0005096^molecular_function^GTPase activator activity`GO:0017137^molecular_function^Rab GTPase binding`GO:0090630^biological_process^activation of GTPase activity`GO:0006886^biological_process^intracellular protein transport	GO:0071889^molecular_function^14-3-3 protein binding`GO:0005096^molecular_function^GTPase activator activity
TRINITY_DN10048_c0_g1	Beans_S2	Chickpeas_S1	1.64199	1.92849	0.0525501	0.573664	TRINITY_DN10048_c0_g1_i1			TRINITY_DN10048_c0_g1::TRINITY_DN10048_c0_g1_i1::g.9968::m.9968	3-332[+]
TRINITY_DN10049_c1_g1	Beans_S2	Chickpeas_S1	-0.238489	2.58237	0.745803	1	TRINITY_DN10049_c1_g1_i1			TRINITY_DN10049_c1_g1::TRINITY_DN10049_c1_g1_i1::g.9998::m.9998	3-383[+]
TRINITY_DN10050_c0_g1	Beans_S2	Chickpeas_S1	0.224399	6.16124	0.73723	1	TRINITY_DN10050_c0_g1_i1	TAF12_MOUSE^TAF12_MOUSE^Q:423-722,H:56-155^56%ID^E:8e-31^RecName: Full=Transcription initiation factor TFIID subunit 12;^Eukaryota; Metazoa; Chordata; Craniata; Vertebrata; Euteleostomi; Mammalia; Eutheria; Euarchontoglires; Glires; Rodentia; Myomorpha; Muroidea; Muridae; Murinae; Mus; Mus		TRINITY_DN10050_c0_g1::TRINITY_DN10050_c0_g1_i1::g.9997::m.9997	87-743[+]	TAF12_BOVIN^TAF12_BOVIN^Q:78-218,H:27-161^48.94%ID^E:2e-40^RecName: Full=Transcription initiation factor TFIID subunit 12;^Eukaryota; Metazoa; Chordata; Craniata; Vertebrata; Euteleostomi; Mammalia; Eutheria; Laurasiatheria; Cetartiodactyla; Ruminantia; Pecora; Bovidae; Bovinae; Bos	PF03847.13^TFIID_20kDa^Transcription initiation factor TFIID subunit A^116-183^E:3.7e-20			COG5624^TAF12 RNA polymerase II, TATA box binding protein (TBP)-associated factor	KEGG:bta:614227`KO:K03126	GO:0005634^cellular_component^nucleus`GO:0000125^cellular_component^PCAF complex`GO:0000124^cellular_component^SAGA complex`GO:0046695^cellular_component^SLIK (SAGA-like) complex`GO:0030914^cellular_component^STAGA complex`GO:0005669^cellular_component^transcription factor TFIID complex`GO:0033276^cellular_component^transcription factor TFTC complex`GO:0003677^molecular_function^DNA binding`GO:00…	GO:0000124^cellular_component^SAGA complex`GO:0046695^cellular_component^SLIK (SAGA-like) complex`GO:0005669^cellular_component^transcription factor TFIID complex`GO:0003677^molecular_function^DNA binding`GO:0046982^molecular_function^protein heterodimerization activity`GO:0017025^molecular_function^TBP-class protein binding`GO:0043966^biological_process^histone H3 acetylation`GO:0051123^biologic…	GO:0006352^biological_process^DNA-templated transcription, initiation`GO:0005669^cellular_component^transcription factor TFIID complex
TRINITY_DN10051_c1_g1	Beans_S2	Chickpeas_S1	-0.625662	1.81757	0.444231	1	TRINITY_DN10051_c1_g1_i1	FAT_DROME^FAT_DROME^Q:20-346,H:848-974^46.46%ID^E:4e-24^RecName: Full=Cadherin-related tumor suppressor;^Eukaryota; Metazoa; Ecdysozoa; Arthropoda; Hexapoda; Insecta; Pterygota; Neoptera; Holometabola; Diptera; Brachycera; Muscomorpha; Ephydroidea; Drosophilidae; Drosophila; Sophophora`FAT_DROME^FAT_DROME^Q:35-343,H:3574-3679^35.85%ID^E:6e-11^RecName: Full=Cadherin-related tumor suppressor;^Eukar…		TRINITY_DN10051_c1_g1::TRINITY_DN10051_c1_g1_i1::g.9988::m.9988	2-346[+]	FAT_DROME^FAT_DROME^Q:7-115,H:848-974^46.46%ID^E:3e-24^RecName: Full=Cadherin-related tumor suppressor;^Eukaryota; Metazoa; Ecdysozoa; Arthropoda; Hexapoda; Insecta; Pterygota; Neoptera; Holometabola; Diptera; Brachycera; Muscomorpha; Ephydroidea; Drosophilidae; Drosophila; Sophophora`FAT_DROME^FAT_DROME^Q:12-114,H:3574-3679^35.85%ID^E:5e-11^RecName: Full=Cadherin-related tumor suppressor;^Eukary…	PF00028.17^Cadherin^Cadherin domain^15-76^E:4.7e-13			ENOG410XPEI^homophilic cell adhesion	KEGG:dme:Dmel_CG3352`KO:K16669	GO:0016324^cellular_component^apical plasma membrane`GO:0016327^cellular_component^apicolateral plasma membrane`GO:0016021^cellular_component^integral component of membrane`GO:0005887^cellular_component^integral component of plasma membrane`GO:0005739^cellular_component^mitochondrion`GO:0005886^cellular_component^plasma membrane`GO:0045296^molecular_function^cadherin binding`GO:0005509^molecular_…	GO:0016324^cellular_component^apical plasma membrane`GO:0016327^cellular_component^apicolateral plasma membrane`GO:0016021^cellular_component^integral component of membrane`GO:0005887^cellular_component^integral component of plasma membrane`GO:0005739^cellular_component^mitochondrion`GO:0005886^cellular_component^plasma membrane`GO:0045296^molecular_function^cadherin binding`GO:0005509^molecular_…	GO:0005509^molecular_function^calcium ion binding`GO:0007156^biological_process^homophilic cell adhesion via plasma membrane adhesion molecules`GO:0016020^cellular_component^membrane
TRINITY_DN10051_c2_g1	Beans_S2	Chickpeas_S1	-2.27783	2.08566	0.00620187	0.127075	TRINITY_DN10051_c2_g1_i1	FAT_DROME^FAT_DROME^Q:5-481,H:665-837^47.4%ID^E:1e-41^RecName: Full=Cadherin-related tumor suppressor;^Eukaryota; Metazoa; Ecdysozoa; Arthropoda; Hexapoda; Insecta; Pterygota; Neoptera; Holometabola; Diptera; Brachycera; Muscomorpha; Ephydroidea; Drosophilidae; Drosophila; Sophophora`FAT_DROME^FAT_DROME^Q:5-367,H:2236-2357^41.8%ID^E:4e-19^RecName: Full=Cadherin-related tumor suppressor;^Eukaryota…		TRINITY_DN10051_c2_g1::TRINITY_DN10051_c2_g1_i1::g.9989::m.9989	2-508[+]	FAT_DROME^FAT_DROME^Q:2-160,H:665-837^47.4%ID^E:1e-41^RecName: Full=Cadherin-related tumor suppressor;^Eukaryota; Metazoa; Ecdysozoa; Arthropoda; Hexapoda; Insecta; Pterygota; Neoptera; Holometabola; Diptera; Brachycera; Muscomorpha; Ephydroidea; Drosophilidae; Drosophila; Sophophora`FAT_DROME^FAT_DROME^Q:2-122,H:2236-2357^41.8%ID^E:3e-19^RecName: Full=Cadherin-related tumor suppressor;^Eukaryota…	PF00028.17^Cadherin^Cadherin domain^2-35^E:7.1e-07`PF00028.17^Cadherin^Cadherin domain^49-136^E:1.9e-14			ENOG410XPEI^homophilic cell adhesion	KEGG:dme:Dmel_CG3352`KO:K16669	GO:0016324^cellular_component^apical plasma membrane`GO:0016327^cellular_component^apicolateral plasma membrane`GO:0016021^cellular_component^integral component of membrane`GO:0005887^cellular_component^integral component of plasma membrane`GO:0005739^cellular_component^mitochondrion`GO:0005886^cellular_component^plasma membrane`GO:0045296^molecular_function^cadherin binding`GO:0005509^molecular_…	GO:0016324^cellular_component^apical plasma membrane`GO:0016327^cellular_component^apicolateral plasma membrane`GO:0016021^cellular_component^integral component of membrane`GO:0005887^cellular_component^integral component of plasma membrane`GO:0005739^cellular_component^mitochondrion`GO:0005886^cellular_component^plasma membrane`GO:0045296^molecular_function^cadherin binding`GO:0005509^molecular_…	GO:0005509^molecular_function^calcium ion binding`GO:0007156^biological_process^homophilic cell adhesion via plasma membrane adhesion molecules`GO:0016020^cellular_component^membrane
TRINITY_DN10051_c3_g1	Beans_S2	Chickpeas_S1	-0.330829	1.79088	0.698707	1	TRINITY_DN10051_c3_g1_i1	FAT_DROME^FAT_DROME^Q:1-327,H:969-1077^66.97%ID^E:3e-37^RecName: Full=Cadherin-related tumor suppressor;^Eukaryota; Metazoa; Ecdysozoa; Arthropoda; Hexapoda; Insecta; Pterygota; Neoptera; Holometabola; Diptera; Brachycera; Muscomorpha; Ephydroidea; Drosophilidae; Drosophila; Sophophora`FAT_DROME^FAT_DROME^Q:1-327,H:3253-3362^35.45%ID^E:8e-12^RecName: Full=Cadherin-related tumor suppressor;^Eukary…		TRINITY_DN10051_c3_g1::TRINITY_DN10051_c3_g1_i1::g.9990::m.9990	1-327[+]	FAT_DROME^FAT_DROME^Q:1-109,H:969-1077^66.97%ID^E:3e-37^RecName: Full=Cadherin-related tumor suppressor;^Eukaryota; Metazoa; Ecdysozoa; Arthropoda; Hexapoda; Insecta; Pterygota; Neoptera; Holometabola; Diptera; Brachycera; Muscomorpha; Ephydroidea; Drosophilidae; Drosophila; Sophophora`FAT_DROME^FAT_DROME^Q:1-109,H:3253-3362^35.45%ID^E:7e-12^RecName: Full=Cadherin-related tumor suppressor;^Eukary…	PF00028.17^Cadherin^Cadherin domain^1-72^E:4.7e-12			ENOG410XPEI^homophilic cell adhesion	KEGG:dme:Dmel_CG3352`KO:K16669	GO:0016324^cellular_component^apical plasma membrane`GO:0016327^cellular_component^apicolateral plasma membrane`GO:0016021^cellular_component^integral component of membrane`GO:0005887^cellular_component^integral component of plasma membrane`GO:0005739^cellular_component^mitochondrion`GO:0005886^cellular_component^plasma membrane`GO:0045296^molecular_function^cadherin binding`GO:0005509^molecular_…	GO:0016324^cellular_component^apical plasma membrane`GO:0016327^cellular_component^apicolateral plasma membrane`GO:0016021^cellular_component^integral component of membrane`GO:0005887^cellular_component^integral component of plasma membrane`GO:0005739^cellular_component^mitochondrion`GO:0005886^cellular_component^plasma membrane`GO:0045296^molecular_function^cadherin binding`GO:0005509^molecular_…	GO:0005509^molecular_function^calcium ion binding`GO:0007156^biological_process^homophilic cell adhesion via plasma membrane adhesion molecules`GO:0016020^cellular_component^membrane
TRINITY_DN10054_c0_g1	Beans_S2	Chickpeas_S1	-1.43075	4.84	0.0368261	0.456896	TRINITY_DN10054_c0_g1_i1	THAP1_THAPI^THAP1_THAPI^Q:317-520,H:44-107^33.82%ID^E:5e-07^RecName: Full=Allergen Tha p 1 {ECO:0000303|PubMed:12580804};^Eukaryota; Metazoa; Ecdysozoa; Arthropoda; Hexapoda; Insecta; Pterygota; Neoptera; Holometabola; Lepidoptera; Glossata; Ditrysia; Noctuoidea; Notodontidae; Thaumetopoeinae; Thaumetopoea		TRINITY_DN10054_c0_g1::TRINITY_DN10054_c0_g1_i1::g.9970::m.9970	215-532[+]	THAP1_THAPI^THAP1_THAPI^Q:35-102,H:44-107^33.82%ID^E:9e-08^RecName: Full=Allergen Tha p 1 {ECO:0000303|PubMed:12580804};^Eukaryota; Metazoa; Ecdysozoa; Arthropoda; Hexapoda; Insecta; Pterygota; Neoptera; Holometabola; Lepidoptera; Glossata; Ditrysia; Noctuoidea; Notodontidae; Thaumetopoeinae; Thaumetopoea	PF03392.13^OS-D^Insect pheromone-binding family, A10/OS-D^33-104^E:7.3e-15					GO:0005576^cellular_component^extracellular region	GO:0005576^cellular_component^extracellular region
TRINITY_DN10056_c0_g1	Beans_S2	Chickpeas_S1	-0.462541	1.92292	0.568539	1	TRINITY_DN10056_c0_g1_i1			TRINITY_DN10056_c0_g1::TRINITY_DN10056_c0_g1_i1::g.9991::m.9991	2-826[+]	GRIA2_HUMAN^GRIA2_HUMAN^Q:19-264,H:527-788^20.6%ID^E:9e-07^RecName: Full=Glutamate receptor 2;^Eukaryota; Metazoa; Chordata; Craniata; Vertebrata; Euteleostomi; Mammalia; Eutheria; Euarchontoglires; Primates; Haplorrhini; Catarrhini; Hominidae; Homo	PF00060.26^Lig_chan^Ligand-gated ion channel^41-168^E:6.5e-08		ExpAA=64.39^PredHel=3^Topology=o38-60i72-91o101-123i	ENOG410XPSH^Glutamate receptor, ionotropic	KEGG:hsa:2891`KO:K05198		GO:0032281^cellular_component^AMPA glutamate receptor complex`GO:0030054^cellular_component^cell junction`GO:0030425^cellular_component^dendrite`GO:0043197^cellular_component^dendritic spine`GO:0030666^cellular_component^endocytic vesicle membrane`GO:0005789^cellular_component^endoplasmic reticulum membrane`GO:0060076^cellular_component^excitatory synapse`GO:0009897^cellular_component^external si…	GO:0004970^molecular_function^ionotropic glutamate receptor activity`GO:0016020^cellular_component^membrane
TRINITY_DN10059_c0_g1	Beans_S2	Chickpeas_S1	-0.403227	2.59775	0.609731	1	TRINITY_DN10059_c0_g1_i1	MAX_CHICK^MAX_CHICK^Q:255-563,H:18-120^68.93%ID^E:4e-40^RecName: Full=Protein max;^Eukaryota; Metazoa; Chordata; Craniata; Vertebrata; Euteleostomi; Archelosauria; Archosauria; Dinosauria; Saurischia; Theropoda; Coelurosauria; Aves; Neognathae; Galloanserae; Galliformes; Phasianidae; Phasianinae; Gallus		TRINITY_DN10059_c0_g1::TRINITY_DN10059_c0_g1_i1::g.9972::m.9972	159-656[+]	MAX_HUMAN^MAX_HUMAN^Q:1-144,H:1-130^57.93%ID^E:4e-45^RecName: Full=Protein max {ECO:0000305};^Eukaryota; Metazoa; Chordata; Craniata; Vertebrata; Euteleostomi; Mammalia; Eutheria; Euarchontoglires; Primates; Haplorrhini; Catarrhini; Hominidae; Homo	PF00010.26^HLH^Helix-loop-helix DNA-binding domain^39-89^E:2.7e-16			ENOG4111V1C^Max dimerization protein	KEGG:hsa:4149`KO:K04453	GO:0071339^cellular_component^MLL1 complex`GO:0000790^cellular_component^nuclear chromatin`GO:0005634^cellular_component^nucleus`GO:0032993^cellular_component^protein-DNA complex`GO:0090575^cellular_component^RNA polymerase II transcription factor complex`GO:0003700^molecular_function^DNA-binding transcription factor activity`GO:0001227^molecular_function^DNA-binding transcription repressor activ…	GO:0005737^cellular_component^cytoplasm`GO:0030425^cellular_component^dendrite`GO:0071339^cellular_component^MLL1 complex`GO:0000790^cellular_component^nuclear chromatin`GO:0005654^cellular_component^nucleoplasm`GO:0005634^cellular_component^nucleus`GO:0016605^cellular_component^PML body`GO:0032993^cellular_component^protein-DNA complex`GO:0090575^cellular_component^RNA polymerase II transcriptio…	GO:0046983^molecular_function^protein dimerization activity
TRINITY_DN10059_c0_g2	Beans_S2	Chickpeas_S1	-0.020916	5.50909	0.979542	1	TRINITY_DN10059_c0_g2_i1	MAX_CHICK^MAX_CHICK^Q:255-563,H:18-120^68.93%ID^E:2e-40^RecName: Full=Protein max;^Eukaryota; Metazoa; Chordata; Craniata; Vertebrata; Euteleostomi; Archelosauria; Archosauria; Dinosauria; Saurischia; Theropoda; Coelurosauria; Aves; Neognathae; Galloanserae; Galliformes; Phasianidae; Phasianinae; Gallus		TRINITY_DN10059_c0_g2::TRINITY_DN10059_c0_g2_i1::g.9974::m.9974	159-656[+]	MAX_HUMAN^MAX_HUMAN^Q:1-144,H:1-130^57.93%ID^E:4e-45^RecName: Full=Protein max {ECO:0000305};^Eukaryota; Metazoa; Chordata; Craniata; Vertebrata; Euteleostomi; Mammalia; Eutheria; Euarchontoglires; Primates; Haplorrhini; Catarrhini; Hominidae; Homo	PF00010.26^HLH^Helix-loop-helix DNA-binding domain^39-89^E:2.7e-16			ENOG4111V1C^Max dimerization protein	KEGG:hsa:4149`KO:K04453	GO:0071339^cellular_component^MLL1 complex`GO:0000790^cellular_component^nuclear chromatin`GO:0005634^cellular_component^nucleus`GO:0032993^cellular_component^protein-DNA complex`GO:0090575^cellular_component^RNA polymerase II transcription factor complex`GO:0003700^molecular_function^DNA-binding transcription factor activity`GO:0001227^molecular_function^DNA-binding transcription repressor activ…	GO:0005737^cellular_component^cytoplasm`GO:0030425^cellular_component^dendrite`GO:0071339^cellular_component^MLL1 complex`GO:0000790^cellular_component^nuclear chromatin`GO:0005654^cellular_component^nucleoplasm`GO:0005634^cellular_component^nucleus`GO:0016605^cellular_component^PML body`GO:0032993^cellular_component^protein-DNA complex`GO:0090575^cellular_component^RNA polymerase II transcriptio…	GO:0046983^molecular_function^protein dimerization activity
TRINITY_DN10061_c0_g1	Beans_S2	Chickpeas_S1	-0.422074	7.09062	0.522074	1	TRINITY_DN10061_c0_g1_i1	DCNL4_DANRE^DCNL4_DANRE^Q:92-679,H:82-275^70.92%ID^E:6e-96^RecName: Full=DCN1-like protein 4;^Eukaryota; Metazoa; Chordata; Craniata; Vertebrata; Euteleostomi; Actinopterygii; Neopterygii; Teleostei; Ostariophysi; Cypriniformes; Cyprinidae; Danio		TRINITY_DN10061_c0_g1::TRINITY_DN10061_c0_g1_i1::g.9985::m.9985	62-709[+]	DCNL4_DANRE^DCNL4_DANRE^Q:11-206,H:82-275^70.92%ID^E:9e-99^RecName: Full=DCN1-like protein 4;^Eukaryota; Metazoa; Chordata; Craniata; Vertebrata; Euteleostomi; Actinopterygii; Neopterygii; Teleostei; Ostariophysi; Cypriniformes; Cyprinidae; Danio	PF03556.15^Cullin_binding^Cullin binding^95-204^E:2.1e-30			ENOG410XTIJ^DCN1, defective in cullin neddylation 1, domain containing		GO:0000151^cellular_component^ubiquitin ligase complex`GO:0097602^molecular_function^cullin family protein binding`GO:0031624^molecular_function^ubiquitin conjugating enzyme binding`GO:0032182^molecular_function^ubiquitin-like protein binding`GO:0051443^biological_process^positive regulation of ubiquitin-protein transferase activity`GO:0045116^biological_process^protein neddylation	GO:0000151^cellular_component^ubiquitin ligase complex`GO:0097602^molecular_function^cullin family protein binding`GO:0031624^molecular_function^ubiquitin conjugating enzyme binding`GO:0032182^molecular_function^ubiquitin-like protein binding`GO:0051443^biological_process^positive regulation of ubiquitin-protein transferase activity`GO:0045116^biological_process^protein neddylation
TRINITY_DN10073_c0_g1	Beans_S2	Chickpeas_S1	0.231097	4.59624	0.737067	1	TRINITY_DN10073_c0_g1_i1	PMVK_MOUSE^PMVK_MOUSE^Q:125-667,H:9-189^47.8%ID^E:1e-63^RecName: Full=Phosphomevalonate kinase;^Eukaryota; Metazoa; Chordata; Craniata; Vertebrata; Euteleostomi; Mammalia; Eutheria; Euarchontoglires; Glires; Rodentia; Myomorpha; Muroidea; Muridae; Murinae; Mus; Mus		TRINITY_DN10073_c0_g1::TRINITY_DN10073_c0_g1_i1::g.10014::m.10014	113-679[+]	PMVK_MOUSE^PMVK_MOUSE^Q:5-185,H:9-189^47.8%ID^E:8e-66^RecName: Full=Phosphomevalonate kinase;^Eukaryota; Metazoa; Chordata; Craniata; Vertebrata; Euteleostomi; Mammalia; Eutheria; Euarchontoglires; Glires; Rodentia; Myomorpha; Muroidea; Muridae; Murinae; Mus; Mus	PF04275.14^P-mevalo_kinase^Phosphomevalonate kinase^10-120^E:2.9e-46			ENOG4111IXB^Phosphomevalonate kinase	KEGG:mmu:68603`KO:K13273	GO:0005829^cellular_component^cytosol`GO:0005777^cellular_component^peroxisome`GO:0005524^molecular_function^ATP binding`GO:0004631^molecular_function^phosphomevalonate kinase activity`GO:0006695^biological_process^cholesterol biosynthetic process`GO:0019287^biological_process^isopentenyl diphosphate biosynthetic process, mevalonate pathway`GO:0008299^biological_process^isoprenoid biosynthetic pr…	GO:0005829^cellular_component^cytosol`GO:0005777^cellular_component^peroxisome`GO:0005524^molecular_function^ATP binding`GO:0004631^molecular_function^phosphomevalonate kinase activity`GO:0006695^biological_process^cholesterol biosynthetic process`GO:0019287^biological_process^isopentenyl diphosphate biosynthetic process, mevalonate pathway`GO:0008299^biological_process^isoprenoid biosynthetic pr…	GO:0004631^molecular_function^phosphomevalonate kinase activity`GO:0006695^biological_process^cholesterol biosynthetic process`GO:0005737^cellular_component^cytoplasm
TRINITY_DN10073_c0_g2	Beans_S2	Chickpeas_S1	-6.80539	0.257685	0.00199604	0.0534956	TRINITY_DN10073_c0_g2_i1	PMVK_PIG^PMVK_PIG^Q:113-628,H:4-175^50.29%ID^E:1e-62^RecName: Full=Phosphomevalonate kinase;^Eukaryota; Metazoa; Chordata; Craniata; Vertebrata; Euteleostomi; Mammalia; Eutheria; Laurasiatheria; Cetartiodactyla; Suina; Suidae; Sus		TRINITY_DN10073_c0_g2::TRINITY_DN10073_c0_g2_i1::g.10015::m.10015	113-646[+]	PMVK_PIG^PMVK_PIG^Q:1-172,H:4-175^50.29%ID^E:4e-65^RecName: Full=Phosphomevalonate kinase;^Eukaryota; Metazoa; Chordata; Craniata; Vertebrata; Euteleostomi; Mammalia; Eutheria; Laurasiatheria; Cetartiodactyla; Suina; Suidae; Sus	PF04275.14^P-mevalo_kinase^Phosphomevalonate kinase^10-120^E:2.4e-46			ENOG4111IXB^Phosphomevalonate kinase	KEGG:ssc:100152301`KO:K13273	GO:0005829^cellular_component^cytosol`GO:0005777^cellular_component^peroxisome`GO:0005524^molecular_function^ATP binding`GO:0004631^molecular_function^phosphomevalonate kinase activity`GO:0006695^biological_process^cholesterol biosynthetic process`GO:0019287^biological_process^isopentenyl diphosphate biosynthetic process, mevalonate pathway`GO:0070723^biological_process^response to cholesterol	GO:0005829^cellular_component^cytosol`GO:0005777^cellular_component^peroxisome`GO:0005524^molecular_function^ATP binding`GO:0004631^molecular_function^phosphomevalonate kinase activity`GO:0006695^biological_process^cholesterol biosynthetic process`GO:0019287^biological_process^isopentenyl diphosphate biosynthetic process, mevalonate pathway`GO:0070723^biological_process^response to cholesterol	GO:0004631^molecular_function^phosphomevalonate kinase activity`GO:0006695^biological_process^cholesterol biosynthetic process`GO:0005737^cellular_component^cytoplasm
TRINITY_DN10091_c1_g1	Beans_S2	Chickpeas_S1	0.197347	6.3355	0.766127	1	TRINITY_DN10091_c1_g1_i1	RAE1L_XENTR^RAE1L_XENTR^Q:254-1264,H:27-365^75.22%ID^E:0^RecName: Full=mRNA export factor;^Eukaryota; Metazoa; Chordata; Craniata; Vertebrata; Euteleostomi; Amphibia; Batrachia; Anura; Pipoidea; Pipidae; Xenopodinae; Xenopus; Silurana		TRINITY_DN10091_c1_g1::TRINITY_DN10091_c1_g1_i1::g.10023::m.10023	197-1276[+]	RAE1L_DANRE^RAE1L_DANRE^Q:2-356,H:10-365^73.95%ID^E:0^RecName: Full=mRNA export factor;^Eukaryota; Metazoa; Chordata; Craniata; Vertebrata; Euteleostomi; Actinopterygii; Neopterygii; Teleostei; Ostariophysi; Cypriniformes; Cyprinidae; Danio	PF00400.32^WD40^WD domain, G-beta repeat^79-107^E:0.025`PF00400.32^WD40^WD domain, G-beta repeat^131-150^E:0.016`PF00400.32^WD40^WD domain, G-beta repeat^248-292^E:0.07			ENOG410XQ1M^RAE1 RNA export 1 homolog (S. pombe)	KEGG:dre:393973`KO:K14298	GO:0005737^cellular_component^cytoplasm`GO:0097431^cellular_component^mitotic spindle pole`GO:0005643^cellular_component^nuclear pore`GO:0003723^molecular_function^RNA binding`GO:0043130^molecular_function^ubiquitin binding`GO:0007049^biological_process^cell cycle`GO:0051301^biological_process^cell division`GO:0006406^biological_process^mRNA export from nucleus`GO:0060236^biological_process^regul…	GO:0005737^cellular_component^cytoplasm`GO:0097431^cellular_component^mitotic spindle pole`GO:0005643^cellular_component^nuclear pore`GO:0003723^molecular_function^RNA binding`GO:0043130^molecular_function^ubiquitin binding`GO:0007049^biological_process^cell cycle`GO:0051301^biological_process^cell division`GO:0006406^biological_process^mRNA export from nucleus`GO:0060236^biological_process^regul…	GO:0005515^molecular_function^protein binding
TRINITY_DN10092_c0_g1	Beans_S2	Chickpeas_S1	1.60145	1.41672	0.0817032	0.753919	TRINITY_DN10092_c0_g1_i1			TRINITY_DN10092_c0_g1::TRINITY_DN10092_c0_g1_i1::g.9999::m.9999	3-1106[+]
TRINITY_DN10092_c0_g2	Beans_S2	Chickpeas_S1	1.60145	1.41672	0.0817032	0.753919	TRINITY_DN10092_c0_g2_i1			TRINITY_DN10092_c0_g2::TRINITY_DN10092_c0_g2_i1::g.10000::m.10000	3-1106[+]
TRINITY_DN10092_c1_g1	Beans_S2	Chickpeas_S1	8.18995	1.42009	6.31674e-06	0.000493689	TRINITY_DN10092_c1_g1_i1			TRINITY_DN10092_c1_g1::TRINITY_DN10092_c1_g1_i1::g.10001::m.10001	3-308[+]
TRINITY_DN10092_c1_g2	Beans_S2	Chickpeas_S1	-0.624147	2.56497	0.41793	1	TRINITY_DN10092_c1_g2_i1			TRINITY_DN10092_c1_g2::TRINITY_DN10092_c1_g2_i1::g.10002::m.10002	3-311[+]
TRINITY_DN10099_c0_g1	Beans_S2	Chickpeas_S1	-0.814154	1.99592	0.303322	1	TRINITY_DN10099_c0_g1_i1	SOL1_CAEEL^SOL1_CAEEL^Q:273-494,H:8-76^37.84%ID^E:1e-05^RecName: Full=Suppressor of lurcher protein 1;^Eukaryota; Metazoa; Ecdysozoa; Nematoda; Chromadorea; Rhabditida; Rhabditina; Rhabditomorpha; Rhabditoidea; Rhabditidae; Peloderinae; Caenorhabditis		TRINITY_DN10099_c0_g1::TRINITY_DN10099_c0_g1_i1::g.10022::m.10022	243-641[+]	SOL1_CAEEL^SOL1_CAEEL^Q:11-84,H:8-76^37.84%ID^E:2e-06^RecName: Full=Suppressor of lurcher protein 1;^Eukaryota; Metazoa; Ecdysozoa; Nematoda; Chromadorea; Rhabditida; Rhabditina; Rhabditomorpha; Rhabditoidea; Rhabditidae; Peloderinae; Caenorhabditis	PF00431.20^CUB^CUB domain^39-105^E:1.9e-09			ENOG410YAV0^CUB domain	KEGG:cel:CELE_C15A11.3	GO:0030054^cellular_component^cell junction`GO:0008328^cellular_component^ionotropic glutamate receptor complex`GO:0032589^cellular_component^neuron projection membrane`GO:0005886^cellular_component^plasma membrane`GO:0045211^cellular_component^postsynaptic membrane`GO:0045202^cellular_component^synapse`GO:0016247^molecular_function^channel regulator activity`GO:0008344^biological_process^adult l…	GO:0030054^cellular_component^cell junction`GO:0008328^cellular_component^ionotropic glutamate receptor complex`GO:0032589^cellular_component^neuron projection membrane`GO:0005886^cellular_component^plasma membrane`GO:0045211^cellular_component^postsynaptic membrane`GO:0045202^cellular_component^synapse`GO:0016247^molecular_function^channel regulator activity`GO:0008344^biological_process^adult l…
TRINITY_DN10100_c0_g1	Beans_S2	Chickpeas_S1	-0.61685	2.71854	0.413612	1	TRINITY_DN10100_c0_g1_i1			TRINITY_DN10100_c0_g1::TRINITY_DN10100_c0_g1_i1::g.5425::m.5425	2-313[+]
TRINITY_DN10105_c0_g1	Beans_S2	Chickpeas_S1	-0.274741	5.3474	0.683066	1	TRINITY_DN10105_c0_g1_i1	NDUF6_BOVIN^NDUF6_BOVIN^Q:182-1030,H:54-333^39.93%ID^E:2e-71^RecName: Full=NADH dehydrogenase (ubiquinone) complex I, assembly factor 6;^Eukaryota; Metazoa; Chordata; Craniata; Vertebrata; Euteleostomi; Mammalia; Eutheria; Laurasiatheria; Cetartiodactyla; Ruminantia; Pecora; Bovidae; Bovinae; Bos		TRINITY_DN10105_c0_g1::TRINITY_DN10105_c0_g1_i1::g.5438::m.5438	119-1033[+]	NDUF6_BOVIN^NDUF6_BOVIN^Q:22-304,H:54-333^39.93%ID^E:2e-72^RecName: Full=NADH dehydrogenase (ubiquinone) complex I, assembly factor 6;^Eukaryota; Metazoa; Chordata; Craniata; Vertebrata; Euteleostomi; Mammalia; Eutheria; Laurasiatheria; Cetartiodactyla; Ruminantia; Pecora; Bovidae; Bovinae; Bos	PF00494.19^SQS_PSY^Squalene/phytoene synthase^33-288^E:2.2e-46			COG1562^phytoene synthase	KEGG:bta:523017`KO:K18163	GO:0005743^cellular_component^mitochondrial inner membrane`GO:0005739^cellular_component^mitochondrion`GO:0032981^biological_process^mitochondrial respiratory chain complex I assembly	GO:0005743^cellular_component^mitochondrial inner membrane`GO:0005739^cellular_component^mitochondrion`GO:0032981^biological_process^mitochondrial respiratory chain complex I assembly
TRINITY_DN10106_c0_g1	Beans_S2	Chickpeas_S1	0.172167	6.05654	0.798635	1	TRINITY_DN10106_c0_g1_i1			TRINITY_DN10106_c0_g1::TRINITY_DN10106_c0_g1_i1::g.5407::m.5407	272-1387[+]	FBXL_CAEEL^FBXL_CAEEL^Q:36-366,H:60-359^23.01%ID^E:4e-09^RecName: Full=F-box/LRR-repeat protein fbxl-1 {ECO:0000305};^Eukaryota; Metazoa; Ecdysozoa; Nematoda; Chromadorea; Rhabditida; Rhabditina; Rhabditomorpha; Rhabditoidea; Rhabditidae; Peloderinae; Caenorhabditis	PF00646.33^F-box^F-box domain^33-75^E:1.4e-07`PF12937.7^F-box-like^F-box-like^34-79^E:9.6e-10`PF00560.33^LRR_1^Leucine Rich Repeat^160-171^E:3700`PF00560.33^LRR_1^Leucine Rich Repeat^181-194^E:3900`PF00560.33^LRR_1^Leucine Rich Repeat^206-230^E:190`PF00560.33^LRR_1^Leucine Rich Repeat^258-272^E:4400`PF00560.33^LRR_1^Leucine Rich Repeat^314-322^E:150`PF00560.33^LRR_1^Leucine Rich Repeat^340-350^E:…			ENOG410XQ54^F-box and leucine-rich repeat protein	KEGG:cel:CELE_C02F5.7`KO:K10268		GO:0019005^cellular_component^SCF ubiquitin ligase complex`GO:0043053^biological_process^dauer entry`GO:0035882^biological_process^defecation rhythm`GO:0016567^biological_process^protein ubiquitination`GO:0031146^biological_process^SCF-dependent proteasomal ubiquitin-dependent protein catabolic process`GO:0006511^biological_process^ubiquitin-dependent protein catabolic process	GO:0005515^molecular_function^protein binding
TRINITY_DN10111_c0_g1	Beans_S2	Chickpeas_S1	-0.761812	4.66153	0.259112	1	TRINITY_DN10111_c0_g1_i1			TRINITY_DN10111_c0_g1::TRINITY_DN10111_c0_g1_i1::g.5404::m.5404	165-578[+]		PF09799.9^Transmemb_17^Predicted membrane protein^12-115^E:3.5e-14		ExpAA=61.43^PredHel=2^Topology=i75-97o107-129i
TRINITY_DN10115_c2_g1	Beans_S2	Chickpeas_S1	-1.62628	2.3903	0.0384394	0.465336	TRINITY_DN10115_c2_g1_i1			TRINITY_DN10115_c2_g1::TRINITY_DN10115_c2_g1_i1::g.5394::m.5394	1-420[+]	MFSD6_HUMAN^MFSD6_HUMAN^Q:1-89,H:574-649^43.82%ID^E:5e-14^RecName: Full=Major facilitator superfamily domain-containing protein 6;^Eukaryota; Metazoa; Chordata; Craniata; Vertebrata; Euteleostomi; Mammalia; Eutheria; Euarchontoglires; Primates; Haplorrhini; Catarrhini; Hominidae; Homo			ExpAA=31.91^PredHel=1^Topology=o28-50i	ENOG410YMHR^Major facilitator superfamily domain containing	KEGG:hsa:54842		GO:0016021^cellular_component^integral component of membrane`GO:0016020^cellular_component^membrane
TRINITY_DN10119_c0_g1	Beans_S2	Chickpeas_S1	-0.372047	2.33807	0.624286	1	TRINITY_DN10119_c0_g1_i1			TRINITY_DN10119_c0_g1::TRINITY_DN10119_c0_g1_i1::g.5389::m.5389	3-1040[+]
TRINITY_DN10122_c0_g1	Beans_S2	Chickpeas_S1	0.747966	3.55381	0.289047	1	TRINITY_DN10122_c0_g1_i1			TRINITY_DN10122_c0_g1::TRINITY_DN10122_c0_g1_i1::g.5419::m.5419	1-333[+]		PF04500.16^FLYWCH^FLYWCH zinc finger domain^20-80^E:3.5e-12
TRINITY_DN10127_c2_g1	Beans_S2	Chickpeas_S1	-0.803781	2.44629	0.300098	1	TRINITY_DN10127_c2_g1_i1	EGR1_DANRE^EGR1_DANRE^Q:7-309,H:309-411^49.51%ID^E:1e-23^RecName: Full=Early growth response protein 1;^Eukaryota; Metazoa; Chordata; Craniata; Vertebrata; Euteleostomi; Actinopterygii; Neopterygii; Teleostei; Ostariophysi; Cypriniformes; Cyprinidae; Danio		TRINITY_DN10127_c2_g1::TRINITY_DN10127_c2_g1_i1::g.5426::m.5426	1-327[+]	EGR1_DANRE^EGR1_DANRE^Q:3-103,H:309-411^49.51%ID^E:3e-24^RecName: Full=Early growth response protein 1;^Eukaryota; Metazoa; Chordata; Craniata; Vertebrata; Euteleostomi; Actinopterygii; Neopterygii; Teleostei; Ostariophysi; Cypriniformes; Cyprinidae; Danio	PF13912.6^zf-C2H2_6^C2H2-type zinc finger^4-27^E:0.022`PF00096.26^zf-C2H2^Zinc finger, C2H2 type^5-27^E:6.5e-07`PF13894.6^zf-C2H2_4^C2H2-type zinc finger^5-27^E:0.0002`PF12874.7^zf-met^Zinc-finger of C2H2 type^7-25^E:0.075`PF13913.6^zf-C2HC_2^zinc-finger of a C2HC-type^7-24^E:0.054`PF00096.26^zf-C2H2^Zinc finger, C2H2 type^33-55^E:1.1e-06`PF13894.6^zf-C2H2_4^C2H2-type zinc finger^33-55^E:6.6e-05`…			COG5048^Zinc finger protein	KEGG:dre:30498`KO:K09203	GO:0005737^cellular_component^cytoplasm`GO:0005634^cellular_component^nucleus`GO:0000981^molecular_function^DNA-binding transcription factor activity, RNA polymerase II-specific`GO:0010385^molecular_function^double-stranded methylated DNA binding`GO:0044729^molecular_function^hemi-methylated DNA-binding`GO:1990841^molecular_function^promoter-specific chromatin binding`GO:0043565^molecular_functio…	GO:0005737^cellular_component^cytoplasm`GO:0005634^cellular_component^nucleus`GO:0000981^molecular_function^DNA-binding transcription factor activity, RNA polymerase II-specific`GO:0010385^molecular_function^double-stranded methylated DNA binding`GO:0044729^molecular_function^hemi-methylated DNA-binding`GO:1990841^molecular_function^promoter-specific chromatin binding`GO:0043565^molecular_functio…	GO:0003676^molecular_function^nucleic acid binding
TRINITY_DN10129_c0_g1	Beans_S2	Chickpeas_S1	-1.95681	1.84152	0.0202064	0.297669	TRINITY_DN10129_c0_g1_i1	ACH1_MANSE^ACH1_MANSE^Q:14-295,H:416-509^75.53%ID^E:8e-41^RecName: Full=Acetylcholine receptor subunit alpha-like;^Eukaryota; Metazoa; Ecdysozoa; Arthropoda; Hexapoda; Insecta; Pterygota; Neoptera; Holometabola; Lepidoptera; Glossata; Ditrysia; Bombycoidea; Sphingidae; Sphinginae; Sphingini; Manduca		TRINITY_DN10129_c0_g1::TRINITY_DN10129_c0_g1_i1::g.5443::m.5443	2-319[+]	ACH1_MANSE^ACH1_MANSE^Q:5-98,H:416-509^75.53%ID^E:3e-41^RecName: Full=Acetylcholine receptor subunit alpha-like;^Eukaryota; Metazoa; Ecdysozoa; Arthropoda; Hexapoda; Insecta; Pterygota; Neoptera; Holometabola; Lepidoptera; Glossata; Ditrysia; Bombycoidea; Sphingidae; Sphinginae; Sphingini; Manduca	PF02932.16^Neur_chan_memb^Neurotransmitter-gated ion-channel transmembrane region^16-71^E:1.6e-18		ExpAA=21.86^PredHel=1^Topology=i55-77o			GO:0030054^cellular_component^cell junction`GO:0016021^cellular_component^integral component of membrane`GO:0045211^cellular_component^postsynaptic membrane`GO:0022848^molecular_function^acetylcholine-gated cation-selective channel activity`GO:0004888^molecular_function^transmembrane signaling receptor activity	GO:0030054^cellular_component^cell junction`GO:0016021^cellular_component^integral component of membrane`GO:0045211^cellular_component^postsynaptic membrane`GO:0022848^molecular_function^acetylcholine-gated cation-selective channel activity`GO:0004888^molecular_function^transmembrane signaling receptor activity	GO:0006811^biological_process^ion transport`GO:0016021^cellular_component^integral component of membrane
TRINITY_DN10132_c0_g1	Beans_S2	Chickpeas_S1	-0.573179	2.04386	0.467198	1	TRINITY_DN10132_c0_g1_i1	ACES_HUMAN^ACES_HUMAN^Q:2-337,H:202-314^42.98%ID^E:1e-21^RecName: Full=Acetylcholinesterase;^Eukaryota; Metazoa; Chordata; Craniata; Vertebrata; Euteleostomi; Mammalia; Eutheria; Euarchontoglires; Primates; Haplorrhini; Catarrhini; Hominidae; Homo		TRINITY_DN10132_c0_g1::TRINITY_DN10132_c0_g1_i1::g.5393::m.5393	2-421[+]	ACES_HUMAN^ACES_HUMAN^Q:1-112,H:202-314^42.98%ID^E:9e-22^RecName: Full=Acetylcholinesterase;^Eukaryota; Metazoa; Chordata; Craniata; Vertebrata; Euteleostomi; Mammalia; Eutheria; Euarchontoglires; Primates; Haplorrhini; Catarrhini; Hominidae; Homo	PF00135.28^COesterase^Carboxylesterase family^2-124^E:7.6e-34`PF07859.13^Abhydrolase_3^alpha/beta hydrolase fold^2-60^E:7.5e-06			COG2272^Carboxylesterase	KEGG:hsa:43`KO:K01049	GO:0031225^cellular_component^anchored component of membrane`GO:0005604^cellular_component^basement membrane`GO:0030054^cellular_component^cell junction`GO:0009986^cellular_component^cell surface`GO:0005576^cellular_component^extracellular region`GO:0005615^cellular_component^extracellular space`GO:0005794^cellular_component^Golgi apparatus`GO:0016020^cellular_component^membrane`GO:0031594^cellul…	GO:0031225^cellular_component^anchored component of membrane`GO:0005604^cellular_component^basement membrane`GO:0030054^cellular_component^cell junction`GO:0009986^cellular_component^cell surface`GO:0005576^cellular_component^extracellular region`GO:0005615^cellular_component^extracellular space`GO:0005794^cellular_component^Golgi apparatus`GO:0016020^cellular_component^membrane`GO:0031594^cellul…	GO:0016787^molecular_function^hydrolase activity
TRINITY_DN10134_c0_g1	Beans_S2	Chickpeas_S1	-0.855237	6.22033	0.198433	1	TRINITY_DN10134_c0_g1_i2			TRINITY_DN10134_c0_g1::TRINITY_DN10134_c0_g1_i2::g.5442::m.5442	501-1025[+]
TRINITY_DN10140_c0_g1	Beans_S2	Chickpeas_S1	-0.376992	3.9035	0.590695	1	TRINITY_DN10140_c0_g1_i1	SNMP1_APIME^SNMP1_APIME^Q:116-1492,H:23-467^31.9%ID^E:2e-72^RecName: Full=Sensory neuron membrane protein 1 {ECO:0000303|PubMed:18342246};^Eukaryota; Metazoa; Ecdysozoa; Arthropoda; Hexapoda; Insecta; Pterygota; Neoptera; Holometabola; Hymenoptera; Apocrita; Aculeata; Apoidea; Apidae; Apis		TRINITY_DN10140_c0_g1::TRINITY_DN10140_c0_g1_i1::g.5405::m.5405	2-1534[+]	SNMP2_DROME^SNMP2_DROME^Q:20-508,H:6-547^28.31%ID^E:4e-78^RecName: Full=Sensory neuron membrane protein 2 {ECO:0000303|PubMed:19364529, ECO:0000312|EMBL:ABW70129.1};^Eukaryota; Metazoa; Ecdysozoa; Arthropoda; Hexapoda; Insecta; Pterygota; Neoptera; Holometabola; Diptera; Brachycera; Muscomorpha; Ephydroidea; Drosophilidae; Drosophila; Sophophora	PF01130.21^CD36^CD36 family^25-503^E:5.7e-121		ExpAA=44.20^PredHel=2^Topology=i19-41o484-506i	ENOG410XS17^scavenger receptor class B, member	KEGG:dme:Dmel_CG7422	GO:0016021^cellular_component^integral component of membrane`GO:0005886^cellular_component^plasma membrane`GO:0050896^biological_process^response to stimulus`GO:0007608^biological_process^sensory perception of smell	GO:0016021^cellular_component^integral component of membrane`GO:0005886^cellular_component^plasma membrane`GO:0050896^biological_process^response to stimulus`GO:0007608^biological_process^sensory perception of smell	GO:0016020^cellular_component^membrane
TRINITY_DN10141_c0_g1	Beans_S2	Chickpeas_S1	0.0802742	2.02232	1	1	TRINITY_DN10141_c0_g1_i1			TRINITY_DN10141_c0_g1::TRINITY_DN10141_c0_g1_i1::g.5398::m.5398	3-572[+]		PF01034.20^Syndecan^Syndecan domain^82-124^E:3.4e-06		ExpAA=22.97^PredHel=1^Topology=o84-106i
TRINITY_DN10141_c1_g1	Beans_S2	Chickpeas_S1	0.029862	1.94941	1	1	TRINITY_DN10141_c1_g1_i1	NRX3A_HUMAN^NRX3A_HUMAN^Q:3-1355,H:892-1369^40.78%ID^E:6e-109^RecName: Full=Neurexin-3;^Eukaryota; Metazoa; Chordata; Craniata; Vertebrata; Euteleostomi; Mammalia; Eutheria; Euarchontoglires; Primates; Haplorrhini; Catarrhini; Hominidae; Homo`NRX3A_HUMAN^NRX3A_HUMAN^Q:12-1100,H:471-854^29.62%ID^E:1e-30^RecName: Full=Neurexin-3;^Eukaryota; Metazoa; Chordata; Craniata; Vertebrata; Euteleostomi; Mam…		TRINITY_DN10141_c1_g1::TRINITY_DN10141_c1_g1_i1::g.5400::m.5400	3-1445[+]	NRX3A_HUMAN^NRX3A_HUMAN^Q:1-477,H:892-1403^39.66%ID^E:2e-109^RecName: Full=Neurexin-3;^Eukaryota; Metazoa; Chordata; Craniata; Vertebrata; Euteleostomi; Mammalia; Eutheria; Euarchontoglires; Primates; Haplorrhini; Catarrhini; Hominidae; Homo`NRX3A_HUMAN^NRX3A_HUMAN^Q:4-366,H:471-854^29.62%ID^E:1e-30^RecName: Full=Neurexin-3;^Eukaryota; Metazoa; Chordata; Craniata; Vertebrata; Euteleostomi; Mammal…	PF02210.24^Laminin_G_2^Laminin G domain^8-137^E:1.2e-28`PF00054.23^Laminin_G_1^Laminin G domain^8-138^E:1e-20`PF00008.27^EGF^EGF-like domain^163-193^E:2.3e-05`PF12661.7^hEGF^Human growth factor-like EGF^168-186^E:0.0002`PF02210.24^Laminin_G_2^Laminin G domain^232-354^E:5.9e-24`PF00054.23^Laminin_G_1^Laminin G domain^232-354^E:6.4e-12			ENOG410XNU6^Neurexin		GO:0005887^cellular_component^integral component of plasma membrane`GO:0005886^cellular_component^plasma membrane`GO:0050839^molecular_function^cell adhesion molecule binding`GO:0046872^molecular_function^metal ion binding`GO:0097109^molecular_function^neuroligin family protein binding`GO:0038023^molecular_function^signaling receptor activity`GO:0030534^biological_process^adult behavior`GO:000741…	GO:0005887^cellular_component^integral component of plasma membrane`GO:0005886^cellular_component^plasma membrane`GO:0050839^molecular_function^cell adhesion molecule binding`GO:0046872^molecular_function^metal ion binding`GO:0097109^molecular_function^neuroligin family protein binding`GO:0038023^molecular_function^signaling receptor activity`GO:0030534^biological_process^adult behavior`GO:000741…
TRINITY_DN10142_c0_g1	Beans_S2	Chickpeas_S1	0.00795875	3.16819	1	1	TRINITY_DN10142_c0_g1_i1			TRINITY_DN10142_c0_g1::TRINITY_DN10142_c0_g1_i1::g.5382::m.5382	2-349[-]
TRINITY_DN10143_c0_g1	Beans_S2	Chickpeas_S1	-0.966217	2.27821	0.205609	1	TRINITY_DN10143_c0_g1_i1			TRINITY_DN10143_c0_g1::TRINITY_DN10143_c0_g1_i1::g.5383::m.5383	3-587[+]
TRINITY_DN10143_c1_g1	Beans_S2	Chickpeas_S1	-1.36432	1.86915	0.0939796	0.822684	TRINITY_DN10143_c1_g1_i1	SES1B_XENLA^SES1B_XENLA^Q:10-453,H:478-625^30.41%ID^E:8e-16^RecName: Full=SEC14 domain and spectrin repeat-containing protein 1-B;^Eukaryota; Metazoa; Chordata; Craniata; Vertebrata; Euteleostomi; Amphibia; Batrachia; Anura; Pipoidea; Pipidae; Xenopodinae; Xenopus; Xenopus		TRINITY_DN10143_c1_g1::TRINITY_DN10143_c1_g1_i1::g.5384::m.5384	1-597[+]	SES1B_XENLA^SES1B_XENLA^Q:4-151,H:478-625^30.41%ID^E:7e-16^RecName: Full=SEC14 domain and spectrin repeat-containing protein 1-B;^Eukaryota; Metazoa; Chordata; Craniata; Vertebrata; Euteleostomi; Amphibia; Batrachia; Anura; Pipoidea; Pipidae; Xenopodinae; Xenopus; Xenopus					KEGG:xla:444313
TRINITY_DN10143_c2_g1	Beans_S2	Chickpeas_S1	-1.11002	1.70326	0.181118	1	TRINITY_DN10143_c2_g1_i1	TRIO_HUMAN^TRIO_HUMAN^Q:8-787,H:204-457^22.14%ID^E:1e-06^RecName: Full=Triple functional domain protein;^Eukaryota; Metazoa; Chordata; Craniata; Vertebrata; Euteleostomi; Mammalia; Eutheria; Euarchontoglires; Primates; Haplorrhini; Catarrhini; Hominidae; Homo		TRINITY_DN10143_c2_g1::TRINITY_DN10143_c2_g1_i1::g.5386::m.5386	2-868[+]	TRIO_HUMAN^TRIO_HUMAN^Q:3-262,H:204-457^22.14%ID^E:7e-11^RecName: Full=Triple functional domain protein;^Eukaryota; Metazoa; Chordata; Craniata; Vertebrata; Euteleostomi; Mammalia; Eutheria; Euarchontoglires; Primates; Haplorrhini; Catarrhini; Hominidae; Homo				ENOG410XPCA^mcf.2 cell line derived transforming	KEGG:hsa:7204`KO:K08810	GO:0042995^cellular_component^cell projection`GO:0005829^cellular_component^cytosol`GO:0005524^molecular_function^ATP binding`GO:0005085^molecular_function^guanyl-nucleotide exchange factor activity`GO:0004674^molecular_function^protein serine/threonine kinase activity`GO:0005089^molecular_function^Rho guanyl-nucleotide exchange factor activity`GO:0007411^biological_process^axon guidance`GO:00074…	GO:0042995^cellular_component^cell projection`GO:0005829^cellular_component^cytosol`GO:0005524^molecular_function^ATP binding`GO:0005085^molecular_function^guanyl-nucleotide exchange factor activity`GO:0004674^molecular_function^protein serine/threonine kinase activity`GO:0005089^molecular_function^Rho guanyl-nucleotide exchange factor activity`GO:0007411^biological_process^axon guidance`GO:00074…
TRINITY_DN10143_c3_g1	Beans_S2	Chickpeas_S1	-1.22963	2.81505	0.0978992	0.841752	TRINITY_DN10143_c3_g1_i1			TRINITY_DN10143_c3_g1::TRINITY_DN10143_c3_g1_i1::g.5387::m.5387	2-313[+]
TRINITY_DN10143_c4_g1	Beans_S2	Chickpeas_S1	-0.23215	2.2199	0.76926	1	TRINITY_DN10143_c4_g1_i1	SES1B_XENLA^SES1B_XENLA^Q:30-314,H:55-151^35.71%ID^E:1e-14^RecName: Full=SEC14 domain and spectrin repeat-containing protein 1-B;^Eukaryota; Metazoa; Chordata; Craniata; Vertebrata; Euteleostomi; Amphibia; Batrachia; Anura; Pipoidea; Pipidae; Xenopodinae; Xenopus; Xenopus		TRINITY_DN10143_c4_g1::TRINITY_DN10143_c4_g1_i1::g.5388::m.5388	3-314[+]	SES1B_XENLA^SES1B_XENLA^Q:10-104,H:55-151^35.71%ID^E:1e-14^RecName: Full=SEC14 domain and spectrin repeat-containing protein 1-B;^Eukaryota; Metazoa; Chordata; Craniata; Vertebrata; Euteleostomi; Amphibia; Batrachia; Anura; Pipoidea; Pipidae; Xenopodinae; Xenopus; Xenopus					KEGG:xla:444313
TRINITY_DN10145_c0_g1	Beans_S2	Chickpeas_S1	0.947074	5.19904	0.160188	1	TRINITY_DN10145_c0_g1_i1	CCNJ_HUMAN^CCNJ_HUMAN^Q:410-808,H:26-164^37.41%ID^E:3e-15^RecName: Full=Cyclin-J;^Eukaryota; Metazoa; Chordata; Craniata; Vertebrata; Euteleostomi; Mammalia; Eutheria; Euarchontoglires; Primates; Haplorrhini; Catarrhini; Hominidae; Homo		TRINITY_DN10145_c0_g1::TRINITY_DN10145_c0_g1_i1::g.5417::m.5417	278-1096[+]	CCNJ_MOUSE^CCNJ_MOUSE^Q:45-247,H:26-236^31.78%ID^E:2e-16^RecName: Full=Cyclin-J;^Eukaryota; Metazoa; Chordata; Craniata; Vertebrata; Euteleostomi; Mammalia; Eutheria; Euarchontoglires; Glires; Rodentia; Myomorpha; Muroidea; Muridae; Murinae; Mus; Mus	PF00134.23^Cyclin_N^Cyclin, N-terminal domain^50-155^E:9.9e-20`PF02984.19^Cyclin_C^Cyclin, C-terminal domain^206-256^E:2.3e-06			ENOG410Y1BM^Cyclin J	KEGG:mmu:240665	GO:0000307^cellular_component^cyclin-dependent protein kinase holoenzyme complex`GO:0005737^cellular_component^cytoplasm`GO:0005634^cellular_component^nucleus`GO:0016538^molecular_function^cyclin-dependent protein serine/threonine kinase regulator activity`GO:0019901^molecular_function^protein kinase binding`GO:0044772^biological_process^mitotic cell cycle phase transition`GO:0006468^biological_p…	GO:0000307^cellular_component^cyclin-dependent protein kinase holoenzyme complex`GO:0005737^cellular_component^cytoplasm`GO:0005634^cellular_component^nucleus`GO:0016538^molecular_function^cyclin-dependent protein serine/threonine kinase regulator activity`GO:0019901^molecular_function^protein kinase binding`GO:0044772^biological_process^mitotic cell cycle phase transition`GO:0006468^biological_p…	GO:0005634^cellular_component^nucleus
TRINITY_DN10145_c0_g2	Beans_S2	Chickpeas_S1	-0.290297	4.8941	0.673592	1	TRINITY_DN10145_c0_g2_i1	CCNJ_HUMAN^CCNJ_HUMAN^Q:155-553,H:26-164^37.41%ID^E:1e-15^RecName: Full=Cyclin-J;^Eukaryota; Metazoa; Chordata; Craniata; Vertebrata; Euteleostomi; Mammalia; Eutheria; Euarchontoglires; Primates; Haplorrhini; Catarrhini; Hominidae; Homo		TRINITY_DN10145_c0_g2::TRINITY_DN10145_c0_g2_i1::g.5418::m.5418	2-841[+]	CCNJ_MOUSE^CCNJ_MOUSE^Q:52-254,H:26-236^31.78%ID^E:3e-16^RecName: Full=Cyclin-J;^Eukaryota; Metazoa; Chordata; Craniata; Vertebrata; Euteleostomi; Mammalia; Eutheria; Euarchontoglires; Glires; Rodentia; Myomorpha; Muroidea; Muridae; Murinae; Mus; Mus	PF00134.23^Cyclin_N^Cyclin, N-terminal domain^57-162^E:1.1e-19`PF02984.19^Cyclin_C^Cyclin, C-terminal domain^213-263^E:2.5e-06			ENOG410Y1BM^Cyclin J	KEGG:mmu:240665	GO:0000307^cellular_component^cyclin-dependent protein kinase holoenzyme complex`GO:0005737^cellular_component^cytoplasm`GO:0005634^cellular_component^nucleus`GO:0016538^molecular_function^cyclin-dependent protein serine/threonine kinase regulator activity`GO:0019901^molecular_function^protein kinase binding`GO:0044772^biological_process^mitotic cell cycle phase transition`GO:0006468^biological_p…	GO:0000307^cellular_component^cyclin-dependent protein kinase holoenzyme complex`GO:0005737^cellular_component^cytoplasm`GO:0005634^cellular_component^nucleus`GO:0016538^molecular_function^cyclin-dependent protein serine/threonine kinase regulator activity`GO:0019901^molecular_function^protein kinase binding`GO:0044772^biological_process^mitotic cell cycle phase transition`GO:0006468^biological_p…	GO:0005634^cellular_component^nucleus
TRINITY_DN10147_c0_g1	Beans_S2	Chickpeas_S1	-0.566981	2.61296	0.460841	1	TRINITY_DN10147_c0_g1_i1	BGB_DROME^BGB_DROME^Q:93-647,H:2-184^75.68%ID^E:5e-97^RecName: Full=Protein big brother;^Eukaryota; Metazoa; Ecdysozoa; Arthropoda; Hexapoda; Insecta; Pterygota; Neoptera; Holometabola; Diptera; Brachycera; Muscomorpha; Ephydroidea; Drosophilidae; Drosophila; Sophophora		TRINITY_DN10147_c0_g1::TRINITY_DN10147_c0_g1_i1::g.5423::m.5423	81-818[+]	BGB_DROME^BGB_DROME^Q:5-189,H:2-184^75.68%ID^E:3e-99^RecName: Full=Protein big brother;^Eukaryota; Metazoa; Ecdysozoa; Arthropoda; Hexapoda; Insecta; Pterygota; Neoptera; Holometabola; Diptera; Brachycera; Muscomorpha; Ephydroidea; Drosophilidae; Drosophila; Sophophora	PF02312.17^CBF_beta^Core binding factor beta subunit^35-193^E:3.5e-80			ENOG410Z04Q^core-binding factor beta subunit	KEGG:dme:Dmel_CG7959	GO:0016513^cellular_component^core-binding factor complex`GO:0005634^cellular_component^nucleus`GO:0003677^molecular_function^DNA binding`GO:0046982^molecular_function^protein heterodimerization activity`GO:0003713^molecular_function^transcription coactivator activity`GO:0003712^molecular_function^transcription coregulator activity`GO:0008134^molecular_function^transcription factor binding`GO:003…	GO:0016513^cellular_component^core-binding factor complex`GO:0005634^cellular_component^nucleus`GO:0003677^molecular_function^DNA binding`GO:0046982^molecular_function^protein heterodimerization activity`GO:0003713^molecular_function^transcription coactivator activity`GO:0003712^molecular_function^transcription coregulator activity`GO:0008134^molecular_function^transcription factor binding`GO:003…	GO:0003713^molecular_function^transcription coactivator activity`GO:0005634^cellular_component^nucleus
TRINITY_DN10148_c0_g1	Beans_S2	Chickpeas_S1	-0.121469	2.02172	0.893954	1	TRINITY_DN10148_c0_g1_i1			TRINITY_DN10148_c0_g1::TRINITY_DN10148_c0_g1_i1::g.5433::m.5433	2-508[+]
TRINITY_DN10148_c1_g1	Beans_S2	Chickpeas_S1	-0.672772	1.8444	0.407523	1	TRINITY_DN10148_c1_g1_i1	STNA_DROME^STNA_DROME^Q:34-444,H:193-328^42.25%ID^E:1e-17^RecName: Full=Protein stoned-A;^Eukaryota; Metazoa; Ecdysozoa; Arthropoda; Hexapoda; Insecta; Pterygota; Neoptera; Holometabola; Diptera; Brachycera; Muscomorpha; Ephydroidea; Drosophilidae; Drosophila; Sophophora		TRINITY_DN10148_c1_g1::TRINITY_DN10148_c1_g1_i1::g.5434::m.5434	1-726[+]	STNA_DROME^STNA_DROME^Q:2-217,H:179-405^38.66%ID^E:4e-24^RecName: Full=Protein stoned-A;^Eukaryota; Metazoa; Ecdysozoa; Arthropoda; Hexapoda; Insecta; Pterygota; Neoptera; Holometabola; Diptera; Brachycera; Muscomorpha; Ephydroidea; Drosophilidae; Drosophila; Sophophora				ENOG4111HMQ^NA	KEGG:dme:Dmel_CG12500	GO:0030054^cellular_component^cell junction`GO:0030139^cellular_component^endocytic vesicle`GO:0008021^cellular_component^synaptic vesicle`GO:0048488^biological_process^synaptic vesicle endocytosis`GO:0048489^biological_process^synaptic vesicle transport	GO:0030054^cellular_component^cell junction`GO:0030139^cellular_component^endocytic vesicle`GO:0008021^cellular_component^synaptic vesicle`GO:0048488^biological_process^synaptic vesicle endocytosis`GO:0048489^biological_process^synaptic vesicle transport
TRINITY_DN10151_c0_g1	Beans_S2	Chickpeas_S1	-0.370004	6.23033	0.578375	1	TRINITY_DN10151_c0_g1_i1	TIM14_DROME^TIM14_DROME^Q:182-484,H:15-118^71.15%ID^E:3e-46^RecName: Full=Mitochondrial import inner membrane translocase subunit TIM14;^Eukaryota; Metazoa; Ecdysozoa; Arthropoda; Hexapoda; Insecta; Pterygota; Neoptera; Holometabola; Diptera; Brachycera; Muscomorpha; Ephydroidea; Drosophilidae; Drosophila; Sophophora		TRINITY_DN10151_c0_g1::TRINITY_DN10151_c0_g1_i1::g.5428::m.5428	143-487[+]	TIM14_DROME^TIM14_DROME^Q:2-114,H:3-118^69.83%ID^E:6e-53^RecName: Full=Mitochondrial import inner membrane translocase subunit TIM14;^Eukaryota; Metazoa; Ecdysozoa; Arthropoda; Hexapoda; Insecta; Pterygota; Neoptera; Holometabola; Diptera; Brachycera; Muscomorpha; Ephydroidea; Drosophilidae; Drosophila; Sophophora			ExpAA=18.21^PredHel=1^Topology=o4-22i	COG2214^DNAj domain protein	KEGG:dme:Dmel_CG7394`KO:K09539	GO:0016021^cellular_component^integral component of membrane`GO:0001405^cellular_component^PAM complex, Tim23 associated import motor`GO:0005744^cellular_component^TIM23 mitochondrial import inner membrane translocase complex`GO:0001671^molecular_function^ATPase activator activity`GO:0030150^biological_process^protein import into mitochondrial matrix	GO:0016021^cellular_component^integral component of membrane`GO:0001405^cellular_component^PAM complex, Tim23 associated import motor`GO:0005744^cellular_component^TIM23 mitochondrial import inner membrane translocase complex`GO:0001671^molecular_function^ATPase activator activity`GO:0030150^biological_process^protein import into mitochondrial matrix
TRINITY_DN10152_c0_g1	Beans_S2	Chickpeas_S1	0.832371	1.67843	0.354733	1	TRINITY_DN10152_c0_g1_i1	LORF2_MOUSE^LORF2_MOUSE^Q:270-1,H:606-696^32.97%ID^E:2e-09^RecName: Full=LINE-1 retrotransposable element ORF2 protein;^Eukaryota; Metazoa; Chordata; Craniata; Vertebrata; Euteleostomi; Mammalia; Eutheria; Euarchontoglires; Glires; Rodentia; Myomorpha; Muroidea; Muridae; Murinae; Mus; Mus		TRINITY_DN10152_c0_g1::TRINITY_DN10152_c0_g1_i1::g.5439::m.5439	1-372[-]	LORF2_MOUSE^LORF2_MOUSE^Q:35-124,H:606-696^32.97%ID^E:2e-09^RecName: Full=LINE-1 retrotransposable element ORF2 protein;^Eukaryota; Metazoa; Chordata; Craniata; Vertebrata; Euteleostomi; Mammalia; Eutheria; Euarchontoglires; Glires; Rodentia; Myomorpha; Muroidea; Muridae; Murinae; Mus; Mus	PF00078.27^RVT_1^Reverse transcriptase (RNA-dependent DNA polymerase)^1-116^E:6.2e-22			ENOG41120A8^NA		GO:0004519^molecular_function^endonuclease activity`GO:0046872^molecular_function^metal ion binding`GO:0003964^molecular_function^RNA-directed DNA polymerase activity`GO:0006310^biological_process^DNA recombination	GO:0004519^molecular_function^endonuclease activity`GO:0046872^molecular_function^metal ion binding`GO:0003964^molecular_function^RNA-directed DNA polymerase activity`GO:0006310^biological_process^DNA recombination
TRINITY_DN10163_c0_g1	Beans_S2	Chickpeas_S1	0.334431	5.23506	0.619417	1	TRINITY_DN10163_c0_g1_i1			TRINITY_DN10163_c0_g1::TRINITY_DN10163_c0_g1_i1::g.5395::m.5395	81-890[+]		PF06632.12^XRCC4^DNA double-strand break repair and V(D)J recombination protein XRCC4^32-211^E:2.7e-10							GO:0003677^molecular_function^DNA binding`GO:0006302^biological_process^double-strand break repair`GO:0006310^biological_process^DNA recombination`GO:0005634^cellular_component^nucleus
TRINITY_DN10164_c0_g1	Beans_S2	Chickpeas_S1	-0.518275	2.27954	0.496369	1	TRINITY_DN10164_c0_g1_i1	POL3_DROME^POL3_DROME^Q:135-326,H:157-219^48.44%ID^E:2e-09^RecName: Full=Retrovirus-related Pol polyprotein from transposon 17.6;^Eukaryota; Metazoa; Ecdysozoa; Arthropoda; Hexapoda; Insecta; Pterygota; Neoptera; Holometabola; Diptera; Brachycera; Muscomorpha; Ephydroidea; Drosophilidae; Drosophila; Sophophora		TRINITY_DN10164_c0_g1::TRINITY_DN10164_c0_g1_i1::g.5396::m.5396	3-326[+]	POL3_DROME^POL3_DROME^Q:45-108,H:157-219^48.44%ID^E:2e-09^RecName: Full=Retrovirus-related Pol polyprotein from transposon 17.6;^Eukaryota; Metazoa; Ecdysozoa; Arthropoda; Hexapoda; Insecta; Pterygota; Neoptera; Holometabola; Diptera; Brachycera; Muscomorpha; Ephydroidea; Drosophilidae; Drosophila; Sophophora						GO:0004190^molecular_function^aspartic-type endopeptidase activity`GO:0004519^molecular_function^endonuclease activity`GO:0003676^molecular_function^nucleic acid binding`GO:0003964^molecular_function^RNA-directed DNA polymerase activity`GO:0015074^biological_process^DNA integration	GO:0004190^molecular_function^aspartic-type endopeptidase activity`GO:0004519^molecular_function^endonuclease activity`GO:0003676^molecular_function^nucleic acid binding`GO:0003964^molecular_function^RNA-directed DNA polymerase activity`GO:0015074^biological_process^DNA integration
TRINITY_DN10165_c0_g1	Beans_S2	Chickpeas_S1	1.09251	2.20312	0.180992	1	TRINITY_DN10165_c0_g1_i1	SYT6_RAT^SYT6_RAT^Q:1-432,H:284-430^43.92%ID^E:4e-28^RecName: Full=Synaptotagmin-6;^Eukaryota; Metazoa; Chordata; Craniata; Vertebrata; Euteleostomi; Mammalia; Eutheria; Euarchontoglires; Glires; Rodentia; Myomorpha; Muroidea; Muridae; Murinae; Rattus		TRINITY_DN10165_c0_g1::TRINITY_DN10165_c0_g1_i1::g.5413::m.5413	1-432[+]	SYT9_RAT^SYT9_RAT^Q:1-144,H:274-420^41.89%ID^E:9e-33^RecName: Full=Synaptotagmin-9;^Eukaryota; Metazoa; Chordata; Craniata; Vertebrata; Euteleostomi; Mammalia; Eutheria; Euarchontoglires; Glires; Rodentia; Myomorpha; Muroidea; Muridae; Murinae; Rattus	PF00168.30^C2^C2 domain^1-57^E:6.2e-11`PF00168.30^C2^C2 domain^92-144^E:3.7e-08			ENOG410XQZ9^synaptotagmin	KEGG:rno:60564`KO:K19909	GO:0030054^cellular_component^cell junction`GO:0005829^cellular_component^cytosol`GO:0070382^cellular_component^exocytic vesicle`GO:0019898^cellular_component^extrinsic component of membrane`GO:0098978^cellular_component^glutamatergic synapse`GO:0016021^cellular_component^integral component of membrane`GO:0099699^cellular_component^integral component of synaptic membrane`GO:0097038^cellular_compo…	GO:0030054^cellular_component^cell junction`GO:0031045^cellular_component^dense core granule`GO:0070382^cellular_component^exocytic vesicle`GO:0098686^cellular_component^hippocampal mossy fiber to CA3 synapse`GO:0030285^cellular_component^integral component of synaptic vesicle membrane`GO:0005886^cellular_component^plasma membrane`GO:0030141^cellular_component^secretory granule`GO:0030667^cellula…
TRINITY_DN10175_c0_g3	Beans_S2	Chickpeas_S1	0.302441	5.90019	0.651859	1	TRINITY_DN10175_c0_g3_i1	U184_AEDAE^U184_AEDAE^Q:211-375,H:36-89^58.18%ID^E:2e-11^RecName: Full=UPF0184 protein AAEL002161;^Eukaryota; Metazoa; Ecdysozoa; Arthropoda; Hexapoda; Insecta; Pterygota; Neoptera; Holometabola; Diptera; Nematocera; Culicoidea; Culicidae; Culicinae; Aedini; Aedes; Stegomyia		TRINITY_DN10175_c0_g3::TRINITY_DN10175_c0_g3_i1::g.5406::m.5406	1-414[+]	U184_AEDAE^U184_AEDAE^Q:71-125,H:36-89^58.18%ID^E:3e-12^RecName: Full=UPF0184 protein AAEL002161;^Eukaryota; Metazoa; Ecdysozoa; Arthropoda; Hexapoda; Insecta; Pterygota; Neoptera; Holometabola; Diptera; Nematocera; Culicoidea; Culicidae; Culicinae; Aedini; Aedes; Stegomyia	PF03670.13^UPF0184^Uncharacterised protein family (UPF0184)^70-126^E:1.1e-13			ENOG411186Z^Uncharacterised protein family (UPF0184)	KEGG:aag:5580065
TRINITY_DN10177_c0_g1	Beans_S2	Chickpeas_S1	-0.409	2.21935	0.596551	1	TRINITY_DN10177_c0_g1_i1			TRINITY_DN10177_c0_g1::TRINITY_DN10177_c0_g1_i1::g.5390::m.5390	1-1434[+]
TRINITY_DN10182_c1_g1	Beans_S2	Chickpeas_S1	-0.355989	4.96618	0.601226	1	TRINITY_DN10182_c1_g1_i1	IER5L_DANRE^IER5L_DANRE^Q:173-358,H:1-62^43.55%ID^E:9e-08^RecName: Full=Immediate early response gene 5-like protein;^Eukaryota; Metazoa; Chordata; Craniata; Vertebrata; Euteleostomi; Actinopterygii; Neopterygii; Teleostei; Ostariophysi; Cypriniformes; Cyprinidae; Danio		TRINITY_DN10182_c1_g1::TRINITY_DN10182_c1_g1_i1::g.5436::m.5436	179-940[+]	IER5L_DANRE^IER5L_DANRE^Q:2-60,H:4-62^45.76%ID^E:1e-08^RecName: Full=Immediate early response gene 5-like protein;^Eukaryota; Metazoa; Chordata; Craniata; Vertebrata; Euteleostomi; Actinopterygii; Neopterygii; Teleostei; Ostariophysi; Cypriniformes; Cyprinidae; Danio	PF05760.12^IER^Immediate early response protein (IER)^2-112^E:8.5e-17			ENOG410YHIY^Immediate early response 5-like	KEGG:dre:326935
TRINITY_DN10183_c1_g1	Beans_S2	Chickpeas_S1	-0.178803	2.2806	0.821578	1	TRINITY_DN10183_c1_g1_i1	DHGL_DROPS^DHGL_DROPS^Q:2-343,H:457-569^37.72%ID^E:7e-18^RecName: Full=Glucose dehydrogenase [FAD, quinone];^Eukaryota; Metazoa; Ecdysozoa; Arthropoda; Hexapoda; Insecta; Pterygota; Neoptera; Holometabola; Diptera; Brachycera; Muscomorpha; Ephydroidea; Drosophilidae; Drosophila; Sophophora		TRINITY_DN10183_c1_g1::TRINITY_DN10183_c1_g1_i1::g.5422::m.5422	2-343[+]	DHGL_DROPS^DHGL_DROPS^Q:1-114,H:457-569^37.72%ID^E:6e-18^RecName: Full=Glucose dehydrogenase [FAD, quinone];^Eukaryota; Metazoa; Ecdysozoa; Arthropoda; Hexapoda; Insecta; Pterygota; Neoptera; Holometabola; Diptera; Brachycera; Muscomorpha; Ephydroidea; Drosophilidae; Drosophila; Sophophora	PF05199.13^GMC_oxred_C^GMC oxidoreductase^1-114^E:3.5e-23					GO:0005576^cellular_component^extracellular region`GO:0050660^molecular_function^flavin adenine dinucleotide binding`GO:0016614^molecular_function^oxidoreductase activity, acting on CH-OH group of donors	GO:0005576^cellular_component^extracellular region`GO:0050660^molecular_function^flavin adenine dinucleotide binding`GO:0016614^molecular_function^oxidoreductase activity, acting on CH-OH group of donors	GO:0016614^molecular_function^oxidoreductase activity, acting on CH-OH group of donors`GO:0055114^biological_process^oxidation-reduction process
TRINITY_DN10186_c0_g1	Beans_S2	Chickpeas_S1	4.49665	2.34789	5.32776e-06	0.000442917	TRINITY_DN10186_c0_g1_i1			TRINITY_DN10186_c0_g1::TRINITY_DN10186_c0_g1_i1::g.5431::m.5431	1-507[+]		PF00435.21^Spectrin^Spectrin repeat^74-164^E:1.7e-07							GO:0005515^molecular_function^protein binding
TRINITY_DN10186_c1_g1	Beans_S2	Chickpeas_S1	2.52598	2.24753	0.00260867	0.0659484	TRINITY_DN10186_c1_g1_i1			TRINITY_DN10186_c1_g1::TRINITY_DN10186_c1_g1_i1::g.5432::m.5432	3-389[+]		PF00435.21^Spectrin^Spectrin repeat^14-119^E:6e-11							GO:0005515^molecular_function^protein binding
TRINITY_DN10188_c0_g1	Beans_S2	Chickpeas_S1	-0.745039	2.41087	0.319771	1	TRINITY_DN10188_c0_g1_i1			TRINITY_DN10188_c0_g1::TRINITY_DN10188_c0_g1_i1::g.5402::m.5402	2-499[+]
TRINITY_DN10188_c2_g1	Beans_S2	Chickpeas_S1	-8.23779	1.47678	4.27844e-06	0.000372281	TRINITY_DN10188_c2_g1_i1	RASFA_MOUSE^RASFA_MOUSE^Q:86-271,H:217-280^42.19%ID^E:4e-07^RecName: Full=Ras association domain-containing protein 10;^Eukaryota; Metazoa; Chordata; Craniata; Vertebrata; Euteleostomi; Mammalia; Eutheria; Euarchontoglires; Glires; Rodentia; Myomorpha; Muroidea; Muridae; Murinae; Mus; Mus		TRINITY_DN10188_c2_g1::TRINITY_DN10188_c2_g1_i1::g.5403::m.5403	2-433[+]	RASFA_MOUSE^RASFA_MOUSE^Q:29-90,H:217-280^42.19%ID^E:4e-07^RecName: Full=Ras association domain-containing protein 10;^Eukaryota; Metazoa; Chordata; Craniata; Vertebrata; Euteleostomi; Mammalia; Eutheria; Euarchontoglires; Glires; Rodentia; Myomorpha; Muroidea; Muridae; Murinae; Mus; Mus					KEGG:mmu:78748`KO:K09856	GO:0005829^cellular_component^cytosol`GO:0005815^cellular_component^microtubule organizing center`GO:0000922^cellular_component^spindle pole`GO:2000179^biological_process^positive regulation of neural precursor cell proliferation`GO:0050769^biological_process^positive regulation of neurogenesis`GO:0007165^biological_process^signal transduction	GO:0005829^cellular_component^cytosol`GO:0005815^cellular_component^microtubule organizing center`GO:0000922^cellular_component^spindle pole`GO:2000179^biological_process^positive regulation of neural precursor cell proliferation`GO:0050769^biological_process^positive regulation of neurogenesis`GO:0007165^biological_process^signal transduction
TRINITY_DN10189_c0_g1	Beans_S2	Chickpeas_S1	-0.415146	7.20038	0.529029	1	TRINITY_DN10189_c0_g1_i1	SDHF4_DROME^SDHF4_DROME^Q:205-447,H:39-118^64.2%ID^E:1e-29^RecName: Full=Succinate dehydrogenase assembly factor 4, mitochondrial {ECO:0000303|PubMed:24954416};^Eukaryota; Metazoa; Ecdysozoa; Arthropoda; Hexapoda; Insecta; Pterygota; Neoptera; Holometabola; Diptera; Brachycera; Muscomorpha; Ephydroidea; Drosophilidae; Drosophila; Sophophora		TRINITY_DN10189_c0_g1::TRINITY_DN10189_c0_g1_i1::g.5435::m.5435	127-450[+]	SDHF4_DROME^SDHF4_DROME^Q:27-107,H:39-118^64.2%ID^E:6e-31^RecName: Full=Succinate dehydrogenase assembly factor 4, mitochondrial {ECO:0000303|PubMed:24954416};^Eukaryota; Metazoa; Ecdysozoa; Arthropoda; Hexapoda; Insecta; Pterygota; Neoptera; Holometabola; Diptera; Brachycera; Muscomorpha; Ephydroidea; Drosophilidae; Drosophila; Sophophora	PF07896.12^DUF1674^Protein of unknown function (DUF1674)^61-107^E:3e-21			ENOG41125HM^chromosome 6 open reading frame 57	KEGG:dme:Dmel_CG7224	GO:0005759^cellular_component^mitochondrial matrix`GO:0005749^cellular_component^mitochondrial respiratory chain complex II, succinate dehydrogenase complex (ubiquinone)`GO:0045333^biological_process^cellular respiration`GO:0034614^biological_process^cellular response to reactive oxygen species`GO:0034553^biological_process^mitochondrial respiratory chain complex II assembly`GO:0003407^biological…	GO:0005759^cellular_component^mitochondrial matrix`GO:0005749^cellular_component^mitochondrial respiratory chain complex II, succinate dehydrogenase complex (ubiquinone)`GO:0045333^biological_process^cellular respiration`GO:0034614^biological_process^cellular response to reactive oxygen species`GO:0034553^biological_process^mitochondrial respiratory chain complex II assembly`GO:0003407^biological…
TRINITY_DN10192_c0_g1	Beans_S2	Chickpeas_S1	0.0156385	5.33697	0.988502	1	TRINITY_DN10192_c0_g1_i1			TRINITY_DN10192_c0_g1::TRINITY_DN10192_c0_g1_i1::g.5429::m.5429	3-668[+]
TRINITY_DN10196_c0_g1	Beans_S2	Chickpeas_S1	-0.366109	3.9415	0.600215	1	TRINITY_DN10196_c0_g1_i1			TRINITY_DN10196_c0_g1::TRINITY_DN10196_c0_g1_i1::g.5414::m.5414	391-714[+]
TRINITY_DN10196_c0_g2	Beans_S2	Chickpeas_S1	0.54769	3.61717	0.43889	1	TRINITY_DN10196_c0_g2_i1			TRINITY_DN10196_c0_g2::TRINITY_DN10196_c0_g2_i1::g.5415::m.5415	391-789[+]				ExpAA=22.76^PredHel=1^Topology=i106-128o
TRINITY_DN10199_c0_g1	Beans_S2	Chickpeas_S1	0.421373	5.71911	0.525385	1	TRINITY_DN10199_c0_g1_i1	NHK1_DROME^NHK1_DROME^Q:277-1287,H:27-359^50.88%ID^E:3e-107^RecName: Full=Nucleosomal histone kinase 1;^Eukaryota; Metazoa; Ecdysozoa; Arthropoda; Hexapoda; Insecta; Pterygota; Neoptera; Holometabola; Diptera; Brachycera; Muscomorpha; Ephydroidea; Drosophilidae; Drosophila; Sophophora		TRINITY_DN10199_c0_g1::TRINITY_DN10199_c0_g1_i1::g.5397::m.5397	232-1632[+]	NHK1_DROME^NHK1_DROME^Q:16-352,H:27-359^50.88%ID^E:1e-109^RecName: Full=Nucleosomal histone kinase 1;^Eukaryota; Metazoa; Ecdysozoa; Arthropoda; Hexapoda; Insecta; Pterygota; Neoptera; Holometabola; Diptera; Brachycera; Muscomorpha; Ephydroidea; Drosophilidae; Drosophila; Sophophora	PF07714.17^Pkinase_Tyr^Protein tyrosine kinase^38-209^E:7.7e-11`PF00069.25^Pkinase^Protein kinase domain^40-271^E:7.6e-18`PF17667.1^Pkinase_fungal^Fungal protein kinase^100-244^E:2.7e-06			ENOG410XPGP^Casein Kinase	KEGG:dme:Dmel_CG6386`KO:K08816	GO:0000785^cellular_component^chromatin`GO:0005737^cellular_component^cytoplasm`GO:0031430^cellular_component^M band`GO:0005730^cellular_component^nucleolus`GO:0005634^cellular_component^nucleus`GO:0030017^cellular_component^sarcomere`GO:0030018^cellular_component^Z disc`GO:0005524^molecular_function^ATP binding`GO:0035184^molecular_function^histone threonine kinase activity`GO:0046872^molecular_…	GO:0000785^cellular_component^chromatin`GO:0005737^cellular_component^cytoplasm`GO:0031430^cellular_component^M band`GO:0005730^cellular_component^nucleolus`GO:0005634^cellular_component^nucleus`GO:0030017^cellular_component^sarcomere`GO:0030018^cellular_component^Z disc`GO:0005524^molecular_function^ATP binding`GO:0035184^molecular_function^histone threonine kinase activity`GO:0046872^molecular_…	GO:0004672^molecular_function^protein kinase activity`GO:0006468^biological_process^protein phosphorylation`GO:0005524^molecular_function^ATP binding
TRINITY_DN10209_c0_g1	Beans_S2	Chickpeas_S1	0.511804	1.41446	0.622031	1	TRINITY_DN10209_c0_g1_i1	GDF8_ANAPL^GDF8_ANAPL^Q:16-384,H:105-219^30.89%ID^E:9e-08^RecName: Full=Growth/differentiation factor 8;^Eukaryota; Metazoa; Chordata; Craniata; Vertebrata; Euteleostomi; Archelosauria; Archosauria; Dinosauria; Saurischia; Theropoda; Coelurosauria; Aves; Neognathae; Galloanserae; Anseriformes; Anatidae; Anatinae; Anas		TRINITY_DN10209_c0_g1::TRINITY_DN10209_c0_g1_i1::g.6808::m.6808	1-384[+]	GDF8_ANAPL^GDF8_ANAPL^Q:6-128,H:105-219^30.89%ID^E:8e-08^RecName: Full=Growth/differentiation factor 8;^Eukaryota; Metazoa; Chordata; Craniata; Vertebrata; Euteleostomi; Archelosauria; Archosauria; Dinosauria; Saurischia; Theropoda; Coelurosauria; Aves; Neognathae; Galloanserae; Anseriformes; Anatidae; Anatinae; Anas	PF00688.18^TGFb_propeptide^TGF-beta propeptide^5-128^E:4.7e-08					GO:0005615^cellular_component^extracellular space`GO:0005125^molecular_function^cytokine activity`GO:0008083^molecular_function^growth factor activity`GO:0033002^biological_process^muscle cell proliferation`GO:2000818^biological_process^negative regulation of myoblast proliferation`GO:1902725^biological_process^negative regulation of satellite cell differentiation`GO:1902723^biological_process^ne…	GO:0005615^cellular_component^extracellular space`GO:0005125^molecular_function^cytokine activity`GO:0008083^molecular_function^growth factor activity`GO:0033002^biological_process^muscle cell proliferation`GO:2000818^biological_process^negative regulation of myoblast proliferation`GO:1902725^biological_process^negative regulation of satellite cell differentiation`GO:1902723^biological_process^ne…
TRINITY_DN10217_c1_g1	Beans_S2	Chickpeas_S1	0.0172702	3.94317	1	1	TRINITY_DN10217_c1_g1_i1	CHR20_ARATH^CHR20_ARATH^Q:4174-6030,H:726-1387^35.24%ID^E:9e-113^RecName: Full=Protein CHROMATIN REMODELING 20 {ECO:0000303|PubMed:16547115};^Eukaryota; Viridiplantae; Streptophyta; Embryophyta; Tracheophyta; Spermatophyta; Magnoliopsida; eudicotyledons; Gunneridae; Pentapetalae; rosids; malvids; Brassicales; Brassicaceae; Camelineae; Arabidopsis		TRINITY_DN10217_c1_g1::TRINITY_DN10217_c1_g1_i1::g.6827::m.6827	169-6897[+]	CHR20_ARATH^CHR20_ARATH^Q:1268-1954,H:656-1387^34.57%ID^E:9e-120^RecName: Full=Protein CHROMATIN REMODELING 20 {ECO:0000303|PubMed:16547115};^Eukaryota; Viridiplantae; Streptophyta; Embryophyta; Tracheophyta; Spermatophyta; Magnoliopsida; eudicotyledons; Gunneridae; Pentapetalae; rosids; malvids; Brassicales; Brassicaceae; Camelineae; Arabidopsis	PF00176.23^SNF2_N^SNF2 family N-terminal domain^1324-1651^E:5.6e-47`PF04851.15^ResIII^Type III restriction enzyme, res subunit^1328-1523^E:1.4e-07`PF00271.31^Helicase_C^Helicase conserved C-terminal domain^1714-1837^E:5.2e-14			COG0553^helicase	KEGG:ath:AT1G08600`KO:K10779	GO:0000781^cellular_component^chromosome, telomeric region`GO:0005634^cellular_component^nucleus`GO:0005524^molecular_function^ATP binding`GO:0003677^molecular_function^DNA binding`GO:0004386^molecular_function^helicase activity`GO:0042393^molecular_function^histone binding`GO:0046872^molecular_function^metal ion binding`GO:0006325^biological_process^chromatin organization`GO:0006281^biological_p…	GO:0000781^cellular_component^chromosome, telomeric region`GO:0005634^cellular_component^nucleus`GO:0005524^molecular_function^ATP binding`GO:0003677^molecular_function^DNA binding`GO:0004386^molecular_function^helicase activity`GO:0042393^molecular_function^histone binding`GO:0046872^molecular_function^metal ion binding`GO:0006325^biological_process^chromatin organization`GO:0006281^biological_p…	GO:0005524^molecular_function^ATP binding`GO:0003677^molecular_function^DNA binding`GO:0016787^molecular_function^hydrolase activity
TRINITY_DN10235_c0_g1	Beans_S2	Chickpeas_S1	0.114468	2.26163	0.954483	1	TRINITY_DN10235_c0_g1_i1	STAN_DROME^STAN_DROME^Q:2-469,H:604-753^67.31%ID^E:1e-63^RecName: Full=Protocadherin-like wing polarity protein stan;^Eukaryota; Metazoa; Ecdysozoa; Arthropoda; Hexapoda; Insecta; Pterygota; Neoptera; Holometabola; Diptera; Brachycera; Muscomorpha; Ephydroidea; Drosophilidae; Drosophila; Sophophora`STAN_DROME^STAN_DROME^Q:8-469,H:919-1072^42.77%ID^E:1e-27^RecName: Full=Protocadherin-like wing pol…		TRINITY_DN10235_c0_g1::TRINITY_DN10235_c0_g1_i1::g.6829::m.6829	2-469[+]	STAN_DROME^STAN_DROME^Q:1-156,H:604-753^67.31%ID^E:9e-64^RecName: Full=Protocadherin-like wing polarity protein stan;^Eukaryota; Metazoa; Ecdysozoa; Arthropoda; Hexapoda; Insecta; Pterygota; Neoptera; Holometabola; Diptera; Brachycera; Muscomorpha; Ephydroidea; Drosophilidae; Drosophila; Sophophora`STAN_DROME^STAN_DROME^Q:3-156,H:919-1072^42.77%ID^E:1e-27^RecName: Full=Protocadherin-like wing pol…	PF00028.17^Cadherin^Cadherin domain^2-76^E:7.5e-24`PF00028.17^Cadherin^Cadherin domain^95-156^E:1.1e-08			ENOG410XTGH^cadherin, EGF LAG seven-pass G-type receptor	KEGG:dme:Dmel_CG11895`KO:K04600	GO:0005911^cellular_component^cell-cell junction`GO:0016021^cellular_component^integral component of membrane`GO:0005887^cellular_component^integral component of plasma membrane`GO:0005886^cellular_component^plasma membrane`GO:0005509^molecular_function^calcium ion binding`GO:0050839^molecular_function^cell adhesion molecule binding`GO:0004930^molecular_function^G protein-coupled receptor activit…	GO:0005911^cellular_component^cell-cell junction`GO:0016021^cellular_component^integral component of membrane`GO:0005887^cellular_component^integral component of plasma membrane`GO:0005886^cellular_component^plasma membrane`GO:0005509^molecular_function^calcium ion binding`GO:0050839^molecular_function^cell adhesion molecule binding`GO:0004930^molecular_function^G protein-coupled receptor activit…	GO:0005509^molecular_function^calcium ion binding`GO:0007156^biological_process^homophilic cell adhesion via plasma membrane adhesion molecules`GO:0016020^cellular_component^membrane
TRINITY_DN10235_c1_g1	Beans_S2	Chickpeas_S1	-0.478668	2.48207	0.518754	1	TRINITY_DN10235_c1_g1_i1	STAN_DROME^STAN_DROME^Q:3-1427,H:1497-1945^49.07%ID^E:1e-138^RecName: Full=Protocadherin-like wing polarity protein stan;^Eukaryota; Metazoa; Ecdysozoa; Arthropoda; Hexapoda; Insecta; Pterygota; Neoptera; Holometabola; Diptera; Brachycera; Muscomorpha; Ephydroidea; Drosophilidae; Drosophila; Sophophora		TRINITY_DN10235_c1_g1::TRINITY_DN10235_c1_g1_i1::g.6830::m.6830	3-1430[+]	STAN_DROME^STAN_DROME^Q:1-475,H:1497-1945^49.28%ID^E:7e-141^RecName: Full=Protocadherin-like wing polarity protein stan;^Eukaryota; Metazoa; Ecdysozoa; Arthropoda; Hexapoda; Insecta; Pterygota; Neoptera; Holometabola; Diptera; Brachycera; Muscomorpha; Ephydroidea; Drosophilidae; Drosophila; Sophophora	PF12661.7^hEGF^Human growth factor-like EGF^1-16^E:0.059`PF02210.24^Laminin_G_2^Laminin G domain^102-257^E:2e-25`PF00054.23^Laminin_G_1^Laminin G domain^102-260^E:4.4e-24`PF00008.27^EGF^EGF-like domain^288-314^E:7.4e-07`PF12661.7^hEGF^Human growth factor-like EGF^290-311^E:7.3e-05`PF02210.24^Laminin_G_2^Laminin G domain^357-475^E:1.9e-18`PF00054.23^Laminin_G_1^Laminin G domain^357-474^E:2.2e-08			ENOG410XTGH^cadherin, EGF LAG seven-pass G-type receptor	KEGG:dme:Dmel_CG11895`KO:K04600	GO:0005911^cellular_component^cell-cell junction`GO:0016021^cellular_component^integral component of membrane`GO:0005887^cellular_component^integral component of plasma membrane`GO:0005886^cellular_component^plasma membrane`GO:0005509^molecular_function^calcium ion binding`GO:0050839^molecular_function^cell adhesion molecule binding`GO:0004930^molecular_function^G protein-coupled receptor activit…	GO:0005911^cellular_component^cell-cell junction`GO:0016021^cellular_component^integral component of membrane`GO:0005887^cellular_component^integral component of plasma membrane`GO:0005886^cellular_component^plasma membrane`GO:0005509^molecular_function^calcium ion binding`GO:0050839^molecular_function^cell adhesion molecule binding`GO:0004930^molecular_function^G protein-coupled receptor activit…
TRINITY_DN10235_c2_g1	Beans_S2	Chickpeas_S1	0.740989	1.45063	0.438358	1	TRINITY_DN10235_c2_g1_i1	STAN_DROME^STAN_DROME^Q:3-638,H:1284-1496^70.09%ID^E:4e-100^RecName: Full=Protocadherin-like wing polarity protein stan;^Eukaryota; Metazoa; Ecdysozoa; Arthropoda; Hexapoda; Insecta; Pterygota; Neoptera; Holometabola; Diptera; Brachycera; Muscomorpha; Ephydroidea; Drosophilidae; Drosophila; Sophophora		TRINITY_DN10235_c2_g1::TRINITY_DN10235_c2_g1_i1::g.6831::m.6831	3-638[+]	STAN_DROME^STAN_DROME^Q:1-212,H:1284-1496^70.09%ID^E:3e-100^RecName: Full=Protocadherin-like wing polarity protein stan;^Eukaryota; Metazoa; Ecdysozoa; Arthropoda; Hexapoda; Insecta; Pterygota; Neoptera; Holometabola; Diptera; Brachycera; Muscomorpha; Ephydroidea; Drosophilidae; Drosophila; Sophophora				ENOG410XTGH^cadherin, EGF LAG seven-pass G-type receptor	KEGG:dme:Dmel_CG11895`KO:K04600	GO:0005911^cellular_component^cell-cell junction`GO:0016021^cellular_component^integral component of membrane`GO:0005887^cellular_component^integral component of plasma membrane`GO:0005886^cellular_component^plasma membrane`GO:0005509^molecular_function^calcium ion binding`GO:0050839^molecular_function^cell adhesion molecule binding`GO:0004930^molecular_function^G protein-coupled receptor activit…	GO:0005911^cellular_component^cell-cell junction`GO:0016021^cellular_component^integral component of membrane`GO:0005887^cellular_component^integral component of plasma membrane`GO:0005886^cellular_component^plasma membrane`GO:0005509^molecular_function^calcium ion binding`GO:0050839^molecular_function^cell adhesion molecule binding`GO:0004930^molecular_function^G protein-coupled receptor activit…
TRINITY_DN10235_c3_g1	Beans_S2	Chickpeas_S1	0.513247	2.09287	0.564607	1	TRINITY_DN10235_c3_g1_i1	STAN_DROME^STAN_DROME^Q:2-961,H:858-1172^70.09%ID^E:2e-130^RecName: Full=Protocadherin-like wing polarity protein stan;^Eukaryota; Metazoa; Ecdysozoa; Arthropoda; Hexapoda; Insecta; Pterygota; Neoptera; Holometabola; Diptera; Brachycera; Muscomorpha; Ephydroidea; Drosophilidae; Drosophila; Sophophora`STAN_DROME^STAN_DROME^Q:59-949,H:444-744^36.96%ID^E:7e-40^RecName: Full=Protocadherin-like wing p…		TRINITY_DN10235_c3_g1::TRINITY_DN10235_c3_g1_i1::g.6832::m.6832	2-961[+]	STAN_DROME^STAN_DROME^Q:1-320,H:858-1172^70.31%ID^E:2e-144^RecName: Full=Protocadherin-like wing polarity protein stan;^Eukaryota; Metazoa; Ecdysozoa; Arthropoda; Hexapoda; Insecta; Pterygota; Neoptera; Holometabola; Diptera; Brachycera; Muscomorpha; Ephydroidea; Drosophilidae; Drosophila; Sophophora`STAN_DROME^STAN_DROME^Q:20-316,H:444-744^38.76%ID^E:5e-49^RecName: Full=Protocadherin-like wing p…	PF00028.17^Cadherin^Cadherin domain^45-145^E:4.3e-21`PF00028.17^Cadherin^Cadherin domain^160-252^E:1.5e-24`PF00028.17^Cadherin^Cadherin domain^270-316^E:2.2e-08			ENOG410XTGH^cadherin, EGF LAG seven-pass G-type receptor	KEGG:dme:Dmel_CG11895`KO:K04600	GO:0005911^cellular_component^cell-cell junction`GO:0016021^cellular_component^integral component of membrane`GO:0005887^cellular_component^integral component of plasma membrane`GO:0005886^cellular_component^plasma membrane`GO:0005509^molecular_function^calcium ion binding`GO:0050839^molecular_function^cell adhesion molecule binding`GO:0004930^molecular_function^G protein-coupled receptor activit…	GO:0005911^cellular_component^cell-cell junction`GO:0016021^cellular_component^integral component of membrane`GO:0005887^cellular_component^integral component of plasma membrane`GO:0005886^cellular_component^plasma membrane`GO:0005509^molecular_function^calcium ion binding`GO:0050839^molecular_function^cell adhesion molecule binding`GO:0004930^molecular_function^G protein-coupled receptor activit…	GO:0005509^molecular_function^calcium ion binding`GO:0007156^biological_process^homophilic cell adhesion via plasma membrane adhesion molecules`GO:0016020^cellular_component^membrane
TRINITY_DN10235_c4_g1	Beans_S2	Chickpeas_S1	0.0755043	2.15766	1	1	TRINITY_DN10235_c4_g1_i1	STAN_DROME^STAN_DROME^Q:25-603,H:1950-2122^46.11%ID^E:3e-41^RecName: Full=Protocadherin-like wing polarity protein stan;^Eukaryota; Metazoa; Ecdysozoa; Arthropoda; Hexapoda; Insecta; Pterygota; Neoptera; Holometabola; Diptera; Brachycera; Muscomorpha; Ephydroidea; Drosophilidae; Drosophila; Sophophora		TRINITY_DN10235_c4_g1::TRINITY_DN10235_c4_g1_i1::g.6833::m.6833	1-603[+]	STAN_DROME^STAN_DROME^Q:9-201,H:1950-2122^48.19%ID^E:5e-44^RecName: Full=Protocadherin-like wing polarity protein stan;^Eukaryota; Metazoa; Ecdysozoa; Arthropoda; Hexapoda; Insecta; Pterygota; Neoptera; Holometabola; Diptera; Brachycera; Muscomorpha; Ephydroidea; Drosophilidae; Drosophila; Sophophora	PF00008.27^EGF^EGF-like domain^70-103^E:4.3e-05`PF12661.7^hEGF^Human growth factor-like EGF^75-96^E:0.034`PF00053.24^Laminin_EGF^Laminin EGF domain^126-150^E:0.0092`PF00053.24^Laminin_EGF^Laminin EGF domain^174-201^E:1.9e-05			ENOG410XTGH^cadherin, EGF LAG seven-pass G-type receptor	KEGG:dme:Dmel_CG11895`KO:K04600	GO:0005911^cellular_component^cell-cell junction`GO:0016021^cellular_component^integral component of membrane`GO:0005887^cellular_component^integral component of plasma membrane`GO:0005886^cellular_component^plasma membrane`GO:0005509^molecular_function^calcium ion binding`GO:0050839^molecular_function^cell adhesion molecule binding`GO:0004930^molecular_function^G protein-coupled receptor activit…	GO:0005911^cellular_component^cell-cell junction`GO:0016021^cellular_component^integral component of membrane`GO:0005887^cellular_component^integral component of plasma membrane`GO:0005886^cellular_component^plasma membrane`GO:0005509^molecular_function^calcium ion binding`GO:0050839^molecular_function^cell adhesion molecule binding`GO:0004930^molecular_function^G protein-coupled receptor activit…
TRINITY_DN10235_c7_g1	Beans_S2	Chickpeas_S1	0.754425	2.43365	0.352333	1	TRINITY_DN10235_c7_g1_i1	STAN_DROME^STAN_DROME^Q:10-357,H:1172-1287^76.72%ID^E:1e-55^RecName: Full=Protocadherin-like wing polarity protein stan;^Eukaryota; Metazoa; Ecdysozoa; Arthropoda; Hexapoda; Insecta; Pterygota; Neoptera; Holometabola; Diptera; Brachycera; Muscomorpha; Ephydroidea; Drosophilidae; Drosophila; Sophophora		TRINITY_DN10235_c7_g1::TRINITY_DN10235_c7_g1_i1::g.6834::m.6834	1-357[+]	STAN_DROME^STAN_DROME^Q:4-119,H:1172-1287^76.72%ID^E:1e-55^RecName: Full=Protocadherin-like wing polarity protein stan;^Eukaryota; Metazoa; Ecdysozoa; Arthropoda; Hexapoda; Insecta; Pterygota; Neoptera; Holometabola; Diptera; Brachycera; Muscomorpha; Ephydroidea; Drosophilidae; Drosophila; Sophophora				ENOG410XTGH^cadherin, EGF LAG seven-pass G-type receptor	KEGG:dme:Dmel_CG11895`KO:K04600	GO:0005911^cellular_component^cell-cell junction`GO:0016021^cellular_component^integral component of membrane`GO:0005887^cellular_component^integral component of plasma membrane`GO:0005886^cellular_component^plasma membrane`GO:0005509^molecular_function^calcium ion binding`GO:0050839^molecular_function^cell adhesion molecule binding`GO:0004930^molecular_function^G protein-coupled receptor activit…	GO:0005911^cellular_component^cell-cell junction`GO:0016021^cellular_component^integral component of membrane`GO:0005887^cellular_component^integral component of plasma membrane`GO:0005886^cellular_component^plasma membrane`GO:0005509^molecular_function^calcium ion binding`GO:0050839^molecular_function^cell adhesion molecule binding`GO:0004930^molecular_function^G protein-coupled receptor activit…
TRINITY_DN10238_c0_g1	Beans_S2	Chickpeas_S1	-0.582857	2.49879	0.43103	1	TRINITY_DN10238_c0_g1_i1			TRINITY_DN10238_c0_g1::TRINITY_DN10238_c0_g1_i1::g.6835::m.6835	2-307[+]
TRINITY_DN1023_c0_g1	Beans_S2	Chickpeas_S1	-1.20249	3.53786	0.0946397	0.824591	TRINITY_DN1023_c0_g1_i1			TRINITY_DN1023_c0_g1::TRINITY_DN1023_c0_g1_i1::g.11409::m.11409	2-316[+]		PF15868.5^MBF2^Transcription activator MBF2^59-105^E:2.4e-07
TRINITY_DN1024_c0_g1	Beans_S2	Chickpeas_S1	0.337896	4.66276	0.621511	1	TRINITY_DN1024_c0_g1_i1	BCD1_MOUSE^BCD1_MOUSE^Q:101-835,H:185-437^37.6%ID^E:5e-43^RecName: Full=Box C/D snoRNA protein 1;^Eukaryota; Metazoa; Chordata; Craniata; Vertebrata; Euteleostomi; Mammalia; Eutheria; Euarchontoglires; Glires; Rodentia; Myomorpha; Muroidea; Muridae; Murinae; Mus; Mus		TRINITY_DN1024_c0_g1::TRINITY_DN1024_c0_g1_i1::g.11412::m.11412	83-1036[+]	BCD1_MOUSE^BCD1_MOUSE^Q:10-251,H:190-437^37.55%ID^E:1e-43^RecName: Full=Box C/D snoRNA protein 1;^Eukaryota; Metazoa; Chordata; Craniata; Vertebrata; Euteleostomi; Mammalia; Eutheria; Euarchontoglires; Glires; Rodentia; Myomorpha; Muroidea; Muridae; Murinae; Mus; Mus	PF04438.16^zf-HIT^HIT zinc finger^26-54^E:2.2e-10			ENOG4111QF2^Zinc finger, HIT-type containing 6	KEGG:mmu:229937	GO:0005634^cellular_component^nucleus`GO:0070761^cellular_component^pre-snoRNP complex`GO:0051117^molecular_function^ATPase binding`GO:0019899^molecular_function^enzyme binding`GO:0042802^molecular_function^identical protein binding`GO:0046872^molecular_function^metal ion binding`GO:0001094^molecular_function^TFIID-class transcription factor complex binding`GO:0000492^biological_process^box C/D s…	GO:0005634^cellular_component^nucleus`GO:0070761^cellular_component^pre-snoRNP complex`GO:0051117^molecular_function^ATPase binding`GO:0019899^molecular_function^enzyme binding`GO:0042802^molecular_function^identical protein binding`GO:0046872^molecular_function^metal ion binding`GO:0001094^molecular_function^TFIID-class transcription factor complex binding`GO:0000492^biological_process^box C/D s…
TRINITY_DN1024_c0_g2	Beans_S2	Chickpeas_S1	-0.276141	5.46938	0.682529	1	TRINITY_DN1024_c0_g2_i1	BCD1_HUMAN^BCD1_HUMAN^Q:161-907,H:217-468^36.47%ID^E:4e-41^RecName: Full=Box C/D snoRNA protein 1;^Eukaryota; Metazoa; Chordata; Craniata; Vertebrata; Euteleostomi; Mammalia; Eutheria; Euarchontoglires; Primates; Haplorrhini; Catarrhini; Hominidae; Homo		TRINITY_DN1024_c0_g2::TRINITY_DN1024_c0_g2_i1::g.11413::m.11413	83-1042[+]	BCD1_MOUSE^BCD1_MOUSE^Q:10-253,H:190-437^36.76%ID^E:4e-43^RecName: Full=Box C/D snoRNA protein 1;^Eukaryota; Metazoa; Chordata; Craniata; Vertebrata; Euteleostomi; Mammalia; Eutheria; Euarchontoglires; Glires; Rodentia; Myomorpha; Muroidea; Muridae; Murinae; Mus; Mus	PF04438.16^zf-HIT^HIT zinc finger^28-56^E:1.6e-10			ENOG4111QF2^Zinc finger, HIT-type containing 6	KEGG:mmu:229937	GO:0070062^cellular_component^extracellular exosome`GO:0005634^cellular_component^nucleus`GO:0070761^cellular_component^pre-snoRNP complex`GO:0051117^molecular_function^ATPase binding`GO:0019899^molecular_function^enzyme binding`GO:0042802^molecular_function^identical protein binding`GO:0046872^molecular_function^metal ion binding`GO:0001094^molecular_function^TFIID-class transcription factor com…	GO:0005634^cellular_component^nucleus`GO:0070761^cellular_component^pre-snoRNP complex`GO:0051117^molecular_function^ATPase binding`GO:0019899^molecular_function^enzyme binding`GO:0042802^molecular_function^identical protein binding`GO:0046872^molecular_function^metal ion binding`GO:0001094^molecular_function^TFIID-class transcription factor complex binding`GO:0000492^biological_process^box C/D s…
TRINITY_DN10250_c0_g1	Beans_S2	Chickpeas_S1	-1.41498	5.4901	0.0372643	0.460276	TRINITY_DN10250_c0_g1_i1	SPTCA_DROME^SPTCA_DROME^Q:1-294,H:2302-2399^84.69%ID^E:3e-48^RecName: Full=Spectrin alpha chain;^Eukaryota; Metazoa; Ecdysozoa; Arthropoda; Hexapoda; Insecta; Pterygota; Neoptera; Holometabola; Diptera; Brachycera; Muscomorpha; Ephydroidea; Drosophilidae; Drosophila; Sophophora		TRINITY_DN10250_c0_g1::TRINITY_DN10250_c0_g1_i1::g.6796::m.6796	1-297[+]	SPTCA_DROME^SPTCA_DROME^Q:1-98,H:2302-2399^84.69%ID^E:2e-48^RecName: Full=Spectrin alpha chain;^Eukaryota; Metazoa; Ecdysozoa; Arthropoda; Hexapoda; Insecta; Pterygota; Neoptera; Holometabola; Diptera; Brachycera; Muscomorpha; Ephydroidea; Drosophilidae; Drosophila; Sophophora	PF00036.32^EF-hand_1^EF hand^11-37^E:6.7e-06`PF13833.6^EF-hand_8^EF-hand domain pair^11-36^E:0.00013`PF13202.6^EF-hand_5^EF hand^13-36^E:0.0065`PF08726.10^EFhand_Ca_insen^Ca2+ insensitive EF hand^43-95^E:6.9e-21			COG5069^Microtubule associated monoxygenase, calponin and LIM domain containing	KEGG:dme:Dmel_CG1977`KO:K06114	GO:0016323^cellular_component^basolateral plasma membrane`GO:0005938^cellular_component^cell cortex`GO:0005856^cellular_component^cytoskeleton`GO:0045169^cellular_component^fusome`GO:0005794^cellular_component^Golgi apparatus`GO:0031594^cellular_component^neuromuscular junction`GO:0005886^cellular_component^plasma membrane`GO:0045170^cellular_component^spectrosome`GO:0003779^molecular_function^ac…	GO:0016323^cellular_component^basolateral plasma membrane`GO:0005938^cellular_component^cell cortex`GO:0005856^cellular_component^cytoskeleton`GO:0045169^cellular_component^fusome`GO:0005794^cellular_component^Golgi apparatus`GO:0031594^cellular_component^neuromuscular junction`GO:0005886^cellular_component^plasma membrane`GO:0045170^cellular_component^spectrosome`GO:0003779^molecular_function^ac…	GO:0005509^molecular_function^calcium ion binding
TRINITY_DN10252_c0_g1	Beans_S2	Chickpeas_S1	-0.957913	4.66824	0.16005	1	TRINITY_DN10252_c0_g1_i1	FOPNL_XENLA^FOPNL_XENLA^Q:136-468,H:6-114^41.07%ID^E:1e-20^RecName: Full=LisH domain-containing protein FOPNL;^Eukaryota; Metazoa; Chordata; Craniata; Vertebrata; Euteleostomi; Amphibia; Batrachia; Anura; Pipoidea; Pipidae; Xenopodinae; Xenopus; Xenopus		TRINITY_DN10252_c0_g1::TRINITY_DN10252_c0_g1_i1::g.6807::m.6807	115-489[+]	FOPNL_XENLA^FOPNL_XENLA^Q:8-118,H:6-114^41.07%ID^E:3e-21^RecName: Full=LisH domain-containing protein FOPNL;^Eukaryota; Metazoa; Chordata; Craniata; Vertebrata; Euteleostomi; Amphibia; Batrachia; Anura; Pipoidea; Pipidae; Xenopodinae; Xenopus; Xenopus	PF09398.10^FOP_dimer^FOP N terminal dimerisation domain^52-115^E:8.2e-12				KEGG:xla:735118`KO:K16535	GO:0034451^cellular_component^centriolar satellite`GO:0036064^cellular_component^ciliary basal body`GO:0031514^cellular_component^motile cilium`GO:0060271^biological_process^cilium assembly`GO:0034453^biological_process^microtubule anchoring	GO:0034451^cellular_component^centriolar satellite`GO:0036064^cellular_component^ciliary basal body`GO:0031514^cellular_component^motile cilium`GO:0060271^biological_process^cilium assembly`GO:0034453^biological_process^microtubule anchoring	GO:0034453^biological_process^microtubule anchoring`GO:0005815^cellular_component^microtubule organizing center
TRINITY_DN1025_c0_g1	Beans_S2	Chickpeas_S1	-0.0205807	2.97391	1	1	TRINITY_DN1025_c0_g1_i1	DHTK1_DROME^DHTK1_DROME^Q:109-2808,H:12-917^51.66%ID^E:0^RecName: Full=Probable 2-oxoglutarate dehydrogenase E1 component DHKTD1 homolog, mitochondrial;^Eukaryota; Metazoa; Ecdysozoa; Arthropoda; Hexapoda; Insecta; Pterygota; Neoptera; Holometabola; Diptera; Brachycera; Muscomorpha; Ephydroidea; Drosophilidae; Drosophila; Sophophora		TRINITY_DN1025_c0_g1::TRINITY_DN1025_c0_g1_i1::g.11416::m.11416	76-2817[+]	DHTK1_DROME^DHTK1_DROME^Q:12-911,H:12-917^51.66%ID^E:0^RecName: Full=Probable 2-oxoglutarate dehydrogenase E1 component DHKTD1 homolog, mitochondrial;^Eukaryota; Metazoa; Ecdysozoa; Arthropoda; Hexapoda; Insecta; Pterygota; Neoptera; Holometabola; Diptera; Brachycera; Muscomorpha; Ephydroidea; Drosophilidae; Drosophila; Sophophora	PF00676.20^E1_dh^Dehydrogenase E1 component^216-494^E:4.9e-44`PF02779.24^Transket_pyr^Transketolase, pyrimidine binding domain^564-768^E:2.3e-58`PF16870.5^OxoGdeHyase_C^2-oxoglutarate dehydrogenase C-terminal^773-911^E:8.4e-47			COG0567^2-oxoglutarate dehydrogenase, E1	KEGG:dme:Dmel_CG1544`KO:K15791	GO:0005829^cellular_component^cytosol`GO:0031966^cellular_component^mitochondrial membrane`GO:0045252^cellular_component^oxoglutarate dehydrogenase complex`GO:0004591^molecular_function^oxoglutarate dehydrogenase (succinyl-transferring) activity`GO:0030976^molecular_function^thiamine pyrophosphate binding`GO:0006091^biological_process^generation of precursor metabolites and energy`GO:0006096^biol…	GO:0005829^cellular_component^cytosol`GO:0031966^cellular_component^mitochondrial membrane`GO:0045252^cellular_component^oxoglutarate dehydrogenase complex`GO:0004591^molecular_function^oxoglutarate dehydrogenase (succinyl-transferring) activity`GO:0030976^molecular_function^thiamine pyrophosphate binding`GO:0006091^biological_process^generation of precursor metabolites and energy`GO:0006096^biol…	GO:0016624^molecular_function^oxidoreductase activity, acting on the aldehyde or oxo group of donors, disulfide as acceptor
TRINITY_DN1025_c0_g2	Beans_S2	Chickpeas_S1	-6.80539	0.257685	0.00199604	0.0534956	TRINITY_DN1025_c0_g2_i1	DHTK1_DROME^DHTK1_DROME^Q:109-1899,H:12-613^47.51%ID^E:0^RecName: Full=Probable 2-oxoglutarate dehydrogenase E1 component DHKTD1 homolog, mitochondrial;^Eukaryota; Metazoa; Ecdysozoa; Arthropoda; Hexapoda; Insecta; Pterygota; Neoptera; Holometabola; Diptera; Brachycera; Muscomorpha; Ephydroidea; Drosophilidae; Drosophila; Sophophora`DHTK1_DROME^DHTK1_DROME^Q:1889-2809,H:610-917^59.09%ID^E:0^RecNa…		TRINITY_DN1025_c0_g2::TRINITY_DN1025_c0_g2_i1::g.11417::m.11417	76-1905[+]	DHTK1_DROME^DHTK1_DROME^Q:12-608,H:12-613^47.51%ID^E:0^RecName: Full=Probable 2-oxoglutarate dehydrogenase E1 component DHKTD1 homolog, mitochondrial;^Eukaryota; Metazoa; Ecdysozoa; Arthropoda; Hexapoda; Insecta; Pterygota; Neoptera; Holometabola; Diptera; Brachycera; Muscomorpha; Ephydroidea; Drosophilidae; Drosophila; Sophophora	PF00676.20^E1_dh^Dehydrogenase E1 component^216-494^E:2e-44`PF02779.24^Transket_pyr^Transketolase, pyrimidine binding domain^564-607^E:2.9e-08			COG0567^2-oxoglutarate dehydrogenase, E1	KEGG:dme:Dmel_CG1544`KO:K15791	GO:0005829^cellular_component^cytosol`GO:0031966^cellular_component^mitochondrial membrane`GO:0045252^cellular_component^oxoglutarate dehydrogenase complex`GO:0004591^molecular_function^oxoglutarate dehydrogenase (succinyl-transferring) activity`GO:0030976^molecular_function^thiamine pyrophosphate binding`GO:0006091^biological_process^generation of precursor metabolites and energy`GO:0006096^biol…	GO:0005829^cellular_component^cytosol`GO:0031966^cellular_component^mitochondrial membrane`GO:0045252^cellular_component^oxoglutarate dehydrogenase complex`GO:0004591^molecular_function^oxoglutarate dehydrogenase (succinyl-transferring) activity`GO:0030976^molecular_function^thiamine pyrophosphate binding`GO:0006091^biological_process^generation of precursor metabolites and energy`GO:0006096^biol…	GO:0016624^molecular_function^oxidoreductase activity, acting on the aldehyde or oxo group of donors, disulfide as acceptor
TRINITY_DN10263_c0_g1	Beans_S2	Chickpeas_S1	-0.312618	2.06769	0.697454	1	TRINITY_DN10263_c0_g1_i1	TRET1_BOMMO^TRET1_BOMMO^Q:91-552,H:40-200^33.33%ID^E:3e-15^RecName: Full=Facilitated trehalose transporter Tret1 {ECO:0000303|PubMed:20035867};^Eukaryota; Metazoa; Ecdysozoa; Arthropoda; Hexapoda; Insecta; Pterygota; Neoptera; Holometabola; Lepidoptera; Glossata; Ditrysia; Bombycoidea; Bombycidae; Bombycinae; Bombyx		TRINITY_DN10263_c0_g1::TRINITY_DN10263_c0_g1_i1::g.6805::m.6805	70-606[+]	TRET1_BOMMO^TRET1_BOMMO^Q:8-161,H:40-200^33.33%ID^E:1e-15^RecName: Full=Facilitated trehalose transporter Tret1 {ECO:0000303|PubMed:20035867};^Eukaryota; Metazoa; Ecdysozoa; Arthropoda; Hexapoda; Insecta; Pterygota; Neoptera; Holometabola; Lepidoptera; Glossata; Ditrysia; Bombycoidea; Bombycidae; Bombycinae; Bombyx	PF00083.24^Sugar_tr^Sugar (and other) transporter^25-161^E:6.7e-12`PF07690.16^MFS_1^Major Facilitator Superfamily^33-159^E:1.8e-10		ExpAA=82.41^PredHel=5^Topology=o15-37i58-80o90-107i114-136o146-165i		KEGG:bmor:100141437`KO:K14258	GO:0016021^cellular_component^integral component of membrane`GO:0005886^cellular_component^plasma membrane`GO:0015574^molecular_function^trehalose transmembrane transporter activity`GO:0015771^biological_process^trehalose transport	GO:0016021^cellular_component^integral component of membrane`GO:0005886^cellular_component^plasma membrane`GO:0015574^molecular_function^trehalose transmembrane transporter activity`GO:0015771^biological_process^trehalose transport	GO:0022857^molecular_function^transmembrane transporter activity`GO:0055085^biological_process^transmembrane transport`GO:0016021^cellular_component^integral component of membrane
TRINITY_DN10263_c0_g2	Beans_S2	Chickpeas_S1	-0.212226	3.40337	0.788394	1	TRINITY_DN10263_c0_g2_i1	TRET1_BOMMO^TRET1_BOMMO^Q:91-1215,H:40-412^30.29%ID^E:2e-44^RecName: Full=Facilitated trehalose transporter Tret1 {ECO:0000303|PubMed:20035867};^Eukaryota; Metazoa; Ecdysozoa; Arthropoda; Hexapoda; Insecta; Pterygota; Neoptera; Holometabola; Lepidoptera; Glossata; Ditrysia; Bombycoidea; Bombycidae; Bombycinae; Bombyx		TRINITY_DN10263_c0_g2::TRINITY_DN10263_c0_g2_i1::g.6806::m.6806	70-1215[+]	TRET1_BOMMO^TRET1_BOMMO^Q:8-382,H:40-412^30.29%ID^E:1e-44^RecName: Full=Facilitated trehalose transporter Tret1 {ECO:0000303|PubMed:20035867};^Eukaryota; Metazoa; Ecdysozoa; Arthropoda; Hexapoda; Insecta; Pterygota; Neoptera; Holometabola; Lepidoptera; Glossata; Ditrysia; Bombycoidea; Bombycidae; Bombycinae; Bombyx	PF00083.24^Sugar_tr^Sugar (and other) transporter^25-382^E:5.5e-44`PF07690.16^MFS_1^Major Facilitator Superfamily^34-370^E:1.3e-13		ExpAA=175.29^PredHel=9^Topology=o15-37i58-80o90-107i114-136o146-168i175-192o288-310i322-344o359-381i		KEGG:bmor:100141437`KO:K14258	GO:0016021^cellular_component^integral component of membrane`GO:0005886^cellular_component^plasma membrane`GO:0015574^molecular_function^trehalose transmembrane transporter activity`GO:0015771^biological_process^trehalose transport	GO:0016021^cellular_component^integral component of membrane`GO:0005886^cellular_component^plasma membrane`GO:0015574^molecular_function^trehalose transmembrane transporter activity`GO:0015771^biological_process^trehalose transport	GO:0022857^molecular_function^transmembrane transporter activity`GO:0055085^biological_process^transmembrane transport`GO:0016021^cellular_component^integral component of membrane
TRINITY_DN10265_c0_g2	Beans_S2	Chickpeas_S1	0.780139	1.6479	0.391806	1	TRINITY_DN10265_c0_g2_i1			TRINITY_DN10265_c0_g2::TRINITY_DN10265_c0_g2_i1::g.6811::m.6811	2-433[+]
TRINITY_DN10270_c1_g1	Beans_S2	Chickpeas_S1	0.520202	5.31784	0.435397	1	TRINITY_DN10270_c1_g1_i1	DYH8_MOUSE^DYH8_MOUSE^Q:162-1082,H:4426-4731^62.54%ID^E:3e-121^RecName: Full=Dynein heavy chain 8, axonemal;^Eukaryota; Metazoa; Chordata; Craniata; Vertebrata; Euteleostomi; Mammalia; Eutheria; Euarchontoglires; Glires; Rodentia; Myomorpha; Muroidea; Muridae; Murinae; Mus; Mus		TRINITY_DN10270_c1_g1::TRINITY_DN10270_c1_g1_i1::g.6825::m.6825	3-1085[+]	DYH8_MOUSE^DYH8_MOUSE^Q:54-360,H:4426-4731^62.54%ID^E:3e-128^RecName: Full=Dynein heavy chain 8, axonemal;^Eukaryota; Metazoa; Chordata; Craniata; Vertebrata; Euteleostomi; Mammalia; Eutheria; Euarchontoglires; Glires; Rodentia; Myomorpha; Muroidea; Muridae; Murinae; Mus; Mus	PF18199.1^Dynein_C^Dynein heavy chain C-terminal domain^61-357^E:2.2e-91			COG5245^heavy chain	KEGG:mmu:13417`KO:K10408	GO:0030286^cellular_component^dynein complex`GO:0005874^cellular_component^microtubule`GO:0031514^cellular_component^motile cilium`GO:0036157^cellular_component^outer dynein arm`GO:0097228^cellular_component^sperm principal piece`GO:0005524^molecular_function^ATP binding`GO:0008569^molecular_function^ATP-dependent microtubule motor activity, minus-end-directed`GO:0045505^molecular_function^dynein…	GO:0030286^cellular_component^dynein complex`GO:0005874^cellular_component^microtubule`GO:0031514^cellular_component^motile cilium`GO:0036157^cellular_component^outer dynein arm`GO:0097228^cellular_component^sperm principal piece`GO:0005524^molecular_function^ATP binding`GO:0008569^molecular_function^ATP-dependent microtubule motor activity, minus-end-directed`GO:0045505^molecular_function^dynein…
TRINITY_DN10275_c0_g1	Beans_S2	Chickpeas_S1	-1.30874	4.50778	0.0573388	0.606963	TRINITY_DN10275_c0_g1_i1			TRINITY_DN10275_c0_g1::TRINITY_DN10275_c0_g1_i1::g.6804::m.6804	1-315[-]
TRINITY_DN10276_c1_g1	Beans_S2	Chickpeas_S1	-2.41739	2.44235	0.00296923	0.0719005	TRINITY_DN10276_c1_g1_i1			TRINITY_DN10276_c1_g1::TRINITY_DN10276_c1_g1_i1::g.6794::m.6794	3-458[+]
TRINITY_DN10290_c1_g1	Beans_S2	Chickpeas_S1	0.029851	1.84631	1	1	TRINITY_DN10290_c1_g1_i1			TRINITY_DN10290_c1_g1::TRINITY_DN10290_c1_g1_i1::g.6798::m.6798	1-345[+]
TRINITY_DN10295_c0_g1	Beans_S2	Chickpeas_S1	-0.723587	1.3751	0.416921	1	TRINITY_DN10295_c0_g1_i1			TRINITY_DN10295_c0_g1::TRINITY_DN10295_c0_g1_i1::g.6809::m.6809	1-525[+]
TRINITY_DN10296_c0_g2	Beans_S2	Chickpeas_S1	0.20882	6.51971	0.751742	1	TRINITY_DN10296_c0_g2_i1	RER1_PONAB^RER1_PONAB^Q:226-792,H:10-196^62.96%ID^E:1e-77^RecName: Full=Protein RER1;^Eukaryota; Metazoa; Chordata; Craniata; Vertebrata; Euteleostomi; Mammalia; Eutheria; Euarchontoglires; Primates; Haplorrhini; Catarrhini; Hominidae; Pongo		TRINITY_DN10296_c0_g2::TRINITY_DN10296_c0_g2_i1::g.6818::m.6818	208-801[+]	RER1_PONAB^RER1_PONAB^Q:7-195,H:10-196^62.96%ID^E:1e-83^RecName: Full=Protein RER1;^Eukaryota; Metazoa; Chordata; Craniata; Vertebrata; Euteleostomi; Mammalia; Eutheria; Euarchontoglires; Primates; Haplorrhini; Catarrhini; Hominidae; Pongo	PF03248.13^Rer1^Rer1 family^19-183^E:1.2e-74		ExpAA=63.54^PredHel=3^Topology=o41-58i60-82o141-160i	COG5249^RER1 retention in endoplasmic reticulum 1 homolog (S. cerevisiae)	KEGG:pon:100173680	GO:0000139^cellular_component^Golgi membrane`GO:0016021^cellular_component^integral component of membrane	GO:0000139^cellular_component^Golgi membrane`GO:0016021^cellular_component^integral component of membrane	GO:0016021^cellular_component^integral component of membrane
TRINITY_DN10297_c0_g1	Beans_S2	Chickpeas_S1	-0.535155	4.38355	0.434324	1	TRINITY_DN10297_c0_g1_i1	TRY1_ANOGA^TRY1_ANOGA^Q:194-874,H:46-274^38.79%ID^E:3e-51^RecName: Full=Trypsin-1;^Eukaryota; Metazoa; Ecdysozoa; Arthropoda; Hexapoda; Insecta; Pterygota; Neoptera; Holometabola; Diptera; Nematocera; Culicoidea; Culicidae; Anophelinae; Anopheles		TRINITY_DN10297_c0_g1::TRINITY_DN10297_c0_g1_i1::g.6823::m.6823	107-877[+]	TRY1_ANOGA^TRY1_ANOGA^Q:30-256,H:46-274^40.52%ID^E:4e-55^RecName: Full=Trypsin-1;^Eukaryota; Metazoa; Ecdysozoa; Arthropoda; Hexapoda; Insecta; Pterygota; Neoptera; Holometabola; Diptera; Nematocera; Culicoidea; Culicidae; Anophelinae; Anopheles	PF00089.26^Trypsin^Trypsin^32-247^E:6.5e-58			COG5640^protease	KEGG:aga:AgaP_AGAP008296`KO:K01312	GO:0005576^cellular_component^extracellular region`GO:0004252^molecular_function^serine-type endopeptidase activity`GO:0008236^molecular_function^serine-type peptidase activity`GO:0007586^biological_process^digestion	GO:0005576^cellular_component^extracellular region`GO:0004252^molecular_function^serine-type endopeptidase activity`GO:0008236^molecular_function^serine-type peptidase activity`GO:0007586^biological_process^digestion	GO:0004252^molecular_function^serine-type endopeptidase activity`GO:0006508^biological_process^proteolysis
TRINITY_DN10297_c0_g2	Beans_S2	Chickpeas_S1	9.10516	2.27046	4.09326e-08	1.0685e-05	TRINITY_DN10297_c0_g2_i1	TRY3_ANOGA^TRY3_ANOGA^Q:23-406,H:146-273^44.27%ID^E:2e-29^RecName: Full=Trypsin-3;^Eukaryota; Metazoa; Ecdysozoa; Arthropoda; Hexapoda; Insecta; Pterygota; Neoptera; Holometabola; Diptera; Nematocera; Culicoidea; Culicidae; Anophelinae; Anopheles		TRINITY_DN10297_c0_g2::TRINITY_DN10297_c0_g2_i1::g.6824::m.6824	2-415[+]	TRY3_ANOGA^TRY3_ANOGA^Q:8-135,H:146-273^44.27%ID^E:8e-30^RecName: Full=Trypsin-3;^Eukaryota; Metazoa; Ecdysozoa; Arthropoda; Hexapoda; Insecta; Pterygota; Neoptera; Holometabola; Diptera; Nematocera; Culicoidea; Culicidae; Anophelinae; Anopheles	PF00089.26^Trypsin^Trypsin^7-128^E:8.9e-34			COG5640^protease	KEGG:aga:AgaP_AGAP008294`KO:K01312	GO:0005576^cellular_component^extracellular region`GO:0004252^molecular_function^serine-type endopeptidase activity`GO:0008236^molecular_function^serine-type peptidase activity`GO:0007586^biological_process^digestion	GO:0005576^cellular_component^extracellular region`GO:0004252^molecular_function^serine-type endopeptidase activity`GO:0008236^molecular_function^serine-type peptidase activity`GO:0007586^biological_process^digestion	GO:0004252^molecular_function^serine-type endopeptidase activity`GO:0006508^biological_process^proteolysis
TRINITY_DN10298_c1_g1	Beans_S2	Chickpeas_S1	0.122254	5.92325	0.854711	1	TRINITY_DN10298_c1_g1_i1	CC124_DANRE^CC124_DANRE^Q:76-708,H:1-209^52.58%ID^E:5e-36^RecName: Full=Coiled-coil domain-containing protein 124;^Eukaryota; Metazoa; Chordata; Craniata; Vertebrata; Euteleostomi; Actinopterygii; Neopterygii; Teleostei; Ostariophysi; Cypriniformes; Cyprinidae; Danio		TRINITY_DN10298_c1_g1::TRINITY_DN10298_c1_g1_i1::g.6822::m.6822	76-711[+]	CC124_XENTR^CC124_XENTR^Q:1-209,H:1-208^56.87%ID^E:2e-60^RecName: Full=Coiled-coil domain-containing protein 124;^Eukaryota; Metazoa; Chordata; Craniata; Vertebrata; Euteleostomi; Amphibia; Batrachia; Anura; Pipoidea; Pipidae; Xenopodinae; Xenopus; Silurana	PF06244.12^Ccdc124^Coiled-coil domain-containing protein 124 /Oxs1^49-209^E:1.2e-28			ENOG410ZIM9^Coiled-coil domain-containing protein	KEGG:xtr:549250	GO:0005737^cellular_component^cytoplasm`GO:0005815^cellular_component^microtubule organizing center`GO:0030496^cellular_component^midbody`GO:0007049^biological_process^cell cycle`GO:0051301^biological_process^cell division	GO:0005737^cellular_component^cytoplasm`GO:0005815^cellular_component^microtubule organizing center`GO:0030496^cellular_component^midbody`GO:0007049^biological_process^cell cycle`GO:0051301^biological_process^cell division
TRINITY_DN10300_c0_g1	Beans_S2	Chickpeas_S1	0.365961	2.58445	0.676549	1	TRINITY_DN10300_c0_g1_i1	RDGC_DROME^RDGC_DROME^Q:496-2349,H:3-605^53.3%ID^E:0^RecName: Full=Serine/threonine-protein phosphatase rdgC;^Eukaryota; Metazoa; Ecdysozoa; Arthropoda; Hexapoda; Insecta; Pterygota; Neoptera; Holometabola; Diptera; Brachycera; Muscomorpha; Ephydroidea; Drosophilidae; Drosophila; Sophophora		TRINITY_DN10300_c0_g1::TRINITY_DN10300_c0_g1_i1::g.32768::m.32768	250-2568[+]	RDGC_DROME^RDGC_DROME^Q:83-700,H:3-605^53.3%ID^E:0^RecName: Full=Serine/threonine-protein phosphatase rdgC;^Eukaryota; Metazoa; Ecdysozoa; Arthropoda; Hexapoda; Insecta; Pterygota; Neoptera; Holometabola; Diptera; Brachycera; Muscomorpha; Ephydroidea; Drosophilidae; Drosophila; Sophophora	PF00612.27^IQ^IQ calmodulin-binding motif^87-105^E:0.0059`PF00149.28^Metallophos^Calcineurin-like phosphoesterase^244-459^E:1.2e-27`PF13833.6^EF-hand_8^EF-hand domain pair^622-648^E:2.5e-05`PF13499.6^EF-hand_7^EF-hand domain pair^625-690^E:4.6e-13`PF00036.32^EF-hand_1^EF hand^626-651^E:1.8e-07`PF13405.6^EF-hand_6^EF-hand domain^626-651^E:2.7e-05`PF13202.6^EF-hand_5^EF hand^626-648^E:6.3e-05`PF138…			COG0639^serine threonine-protein phosphatase	KEGG:dme:Dmel_CG44746`KO:K13807	GO:0005737^cellular_component^cytoplasm`GO:0005829^cellular_component^cytosol`GO:0005634^cellular_component^nucleus`GO:0005509^molecular_function^calcium ion binding`GO:0004723^molecular_function^calcium-dependent protein serine/threonine phosphatase activity`GO:0005516^molecular_function^calmodulin binding`GO:0005506^molecular_function^iron ion binding`GO:0030145^molecular_function^manganese ion…	GO:0005737^cellular_component^cytoplasm`GO:0005829^cellular_component^cytosol`GO:0005634^cellular_component^nucleus`GO:0005509^molecular_function^calcium ion binding`GO:0004723^molecular_function^calcium-dependent protein serine/threonine phosphatase activity`GO:0005516^molecular_function^calmodulin binding`GO:0005506^molecular_function^iron ion binding`GO:0030145^molecular_function^manganese ion…	GO:0005515^molecular_function^protein binding`GO:0016787^molecular_function^hydrolase activity`GO:0005509^molecular_function^calcium ion binding
TRINITY_DN10304_c0_g1	Beans_S2	Chickpeas_S1	-0.217596	7.47771	0.741386	1	TRINITY_DN10304_c0_g1_i1	TRAM1_BOVIN^TRAM1_BOVIN^Q:203-1132,H:3-317^47.8%ID^E:6e-68^RecName: Full=Translocating chain-associated membrane protein 1;^Eukaryota; Metazoa; Chordata; Craniata; Vertebrata; Euteleostomi; Mammalia; Eutheria; Laurasiatheria; Cetartiodactyla; Ruminantia; Pecora; Bovidae; Bovinae; Bos		TRINITY_DN10304_c0_g1::TRINITY_DN10304_c0_g1_i1::g.32720::m.32720	191-1303[+]	TR1L1_XENLA^TR1L1_XENLA^Q:5-370,H:3-371^42.33%ID^E:5e-88^RecName: Full=Translocating chain-associated membrane protein 1-like 1;^Eukaryota; Metazoa; Chordata; Craniata; Vertebrata; Euteleostomi; Amphibia; Batrachia; Anura; Pipoidea; Pipidae; Xenopodinae; Xenopus; Xenopus	PF08390.11^TRAM1^TRAM1-like protein^50-110^E:4e-20`PF03798.16^TRAM_LAG1_CLN8^TLC domain^114-313^E:2.3e-20		ExpAA=150.09^PredHel=7^Topology=o32-54i75-97o112-134i147-169o191-213i255-277o292-314i	ENOG410XSB3^translocation associated membrane protein	KEGG:xla:446460`KO:K14010	GO:0030176^cellular_component^integral component of endoplasmic reticulum membrane`GO:0005791^cellular_component^rough endoplasmic reticulum`GO:0006616^biological_process^SRP-dependent cotranslational protein targeting to membrane, translocation	GO:0005789^cellular_component^endoplasmic reticulum membrane`GO:0016021^cellular_component^integral component of membrane`GO:0006616^biological_process^SRP-dependent cotranslational protein targeting to membrane, translocation	GO:0016021^cellular_component^integral component of membrane
TRINITY_DN10305_c0_g1	Beans_S2	Chickpeas_S1	-0.443837	6.32754	0.502379	1	TRINITY_DN10305_c0_g1_i1	TRET1_CULQU^TRET1_CULQU^Q:450-1871,H:46-503^27.35%ID^E:7e-58^RecName: Full=Facilitated trehalose transporter Tret1 {ECO:0000250|UniProtKB:Q7PIR5};^Eukaryota; Metazoa; Ecdysozoa; Arthropoda; Hexapoda; Insecta; Pterygota; Neoptera; Holometabola; Diptera; Nematocera; Culicoidea; Culicidae; Culicinae; Culicini; Culex; Culex		TRINITY_DN10305_c0_g1::TRINITY_DN10305_c0_g1_i1::g.32796::m.32796	333-1922[+]	TRET1_CULQU^TRET1_CULQU^Q:40-513,H:46-503^27.35%ID^E:1e-58^RecName: Full=Facilitated trehalose transporter Tret1 {ECO:0000250|UniProtKB:Q7PIR5};^Eukaryota; Metazoa; Ecdysozoa; Arthropoda; Hexapoda; Insecta; Pterygota; Neoptera; Holometabola; Diptera; Nematocera; Culicoidea; Culicidae; Culicinae; Culicini; Culex; Culex	PF00083.24^Sugar_tr^Sugar (and other) transporter^64-504^E:2.4e-62`PF07690.16^MFS_1^Major Facilitator Superfamily^81-451^E:8.4e-24		ExpAA=250.38^PredHel=11^Topology=o51-73i94-113o146-168i180-202o212-234i304-326o341-363i370-392o407-429i436-458o468-490i	ENOG410XNQK^Transporter	KEGG:cqu:CpipJ_CPIJ004516`KO:K14258	GO:0016021^cellular_component^integral component of membrane`GO:0005886^cellular_component^plasma membrane`GO:0015574^molecular_function^trehalose transmembrane transporter activity`GO:0015771^biological_process^trehalose transport	GO:0016021^cellular_component^integral component of membrane`GO:0005886^cellular_component^plasma membrane`GO:0015574^molecular_function^trehalose transmembrane transporter activity`GO:0015771^biological_process^trehalose transport	GO:0022857^molecular_function^transmembrane transporter activity`GO:0055085^biological_process^transmembrane transport`GO:0016021^cellular_component^integral component of membrane
TRINITY_DN10307_c0_g1	Beans_S2	Chickpeas_S1	-0.0777627	5.01578	0.914012	1	TRINITY_DN10307_c0_g1_i1	PPR21_XENLA^PPR21_XENLA^Q:167-514,H:5-122^50%ID^E:1e-21^RecName: Full=Protein phosphatase 1 regulatory subunit 21;^Eukaryota; Metazoa; Chordata; Craniata; Vertebrata; Euteleostomi; Amphibia; Batrachia; Anura; Pipoidea; Pipidae; Xenopodinae; Xenopus; Xenopus		TRINITY_DN10307_c0_g1::TRINITY_DN10307_c0_g1_i1::g.32788::m.32788	152-1120[+]	PPR21_XENLA^PPR21_XENLA^Q:6-121,H:5-122^50%ID^E:7e-22^RecName: Full=Protein phosphatase 1 regulatory subunit 21;^Eukaryota; Metazoa; Chordata; Craniata; Vertebrata; Euteleostomi; Amphibia; Batrachia; Anura; Pipoidea; Pipidae; Xenopodinae; Xenopus; Xenopus	PF10205.9^KLRAQ^Predicted coiled-coil domain-containing protein^12-108^E:5.1e-32`PF10212.9^TTKRSYEDQ^Predicted coiled-coil domain-containing protein^141-316^E:4.3e-06				KEGG:xla:432064`KO:K17562
TRINITY_DN10309_c0_g1	Beans_S2	Chickpeas_S1	0.0797929	5.65588	0.907812	1	TRINITY_DN10309_c0_g1_i1	OPI10_ANOGA^OPI10_ANOGA^Q:122-706,H:1-200^62%ID^E:2e-78^RecName: Full=Protein OPI10 homolog;^Eukaryota; Metazoa; Ecdysozoa; Arthropoda; Hexapoda; Insecta; Pterygota; Neoptera; Holometabola; Diptera; Nematocera; Culicoidea; Culicidae; Anophelinae; Anopheles		TRINITY_DN10309_c0_g1::TRINITY_DN10309_c0_g1_i1::g.32731::m.32731	125-709[+]	OPI10_ANOGA^OPI10_ANOGA^Q:4-194,H:5-200^63.27%ID^E:5e-82^RecName: Full=Protein OPI10 homolog;^Eukaryota; Metazoa; Ecdysozoa; Arthropoda; Hexapoda; Insecta; Pterygota; Neoptera; Holometabola; Diptera; Nematocera; Culicoidea; Culicidae; Anophelinae; Anopheles	PF05603.12^DUF775^Protein of unknown function (DUF775)^3-193^E:9.9e-57			ENOG4111H6N^chromosome 11 open reading frame 73	KEGG:aga:AgaP_AGAP002426`KO:K23327	GO:0005829^cellular_component^cytosol`GO:0005634^cellular_component^nucleus`GO:0030544^molecular_function^Hsp70 protein binding`GO:0061608^molecular_function^nuclear import signal receptor activity`GO:0006606^biological_process^protein import into nucleus	GO:0005829^cellular_component^cytosol`GO:0005634^cellular_component^nucleus`GO:0030544^molecular_function^Hsp70 protein binding`GO:0061608^molecular_function^nuclear import signal receptor activity`GO:0006606^biological_process^protein import into nucleus
TRINITY_DN10311_c0_g1	Beans_S2	Chickpeas_S1	-0.297849	2.74849	0.705947	1	TRINITY_DN10311_c0_g1_i1	APY_TABYA^APY_TABYA^Q:65-499,H:406-552^40.82%ID^E:3e-28^RecName: Full=Apyrase {ECO:0000303|PubMed:21848516};^Eukaryota; Metazoa; Ecdysozoa; Arthropoda; Hexapoda; Insecta; Pterygota; Neoptera; Holometabola; Diptera; Brachycera; Tabanomorpha; Tabanoidea; Tabanidae; Tabanus		TRINITY_DN10311_c0_g1::TRINITY_DN10311_c0_g1_i1::g.32742::m.32742	128-511[+]	APY_TABYA^APY_TABYA^Q:1-124,H:427-552^39.68%ID^E:4e-24^RecName: Full=Apyrase {ECO:0000303|PubMed:21848516};^Eukaryota; Metazoa; Ecdysozoa; Arthropoda; Hexapoda; Insecta; Pterygota; Neoptera; Holometabola; Diptera; Brachycera; Tabanomorpha; Tabanoidea; Tabanidae; Tabanus	PF02872.18^5_nucleotid_C^5'-nucleotidase, C-terminal domain^1-88^E:3.2e-17					GO:0005576^cellular_component^extracellular region`GO:0102490^molecular_function^8-oxo-dGTP phosphohydrolase activity`GO:0005524^molecular_function^ATP binding`GO:0102485^molecular_function^dATP phosphohydrolase activity`GO:0102486^molecular_function^dCTP phosphohydrolase activity`GO:0102491^molecular_function^dGTP phosphohydrolase activity`GO:0102488^molecular_function^dTTP phosphohydrolase acti…	GO:0005576^cellular_component^extracellular region`GO:0102490^molecular_function^8-oxo-dGTP phosphohydrolase activity`GO:0005524^molecular_function^ATP binding`GO:0102485^molecular_function^dATP phosphohydrolase activity`GO:0102486^molecular_function^dCTP phosphohydrolase activity`GO:0102491^molecular_function^dGTP phosphohydrolase activity`GO:0102488^molecular_function^dTTP phosphohydrolase acti…	GO:0016787^molecular_function^hydrolase activity`GO:0009166^biological_process^nucleotide catabolic process
TRINITY_DN10311_c0_g2	Beans_S2	Chickpeas_S1	0.101832	2.484	0.960626	1	TRINITY_DN10311_c0_g2_i1	APY_TABYA^APY_TABYA^Q:54-1649,H:15-552^43.12%ID^E:2e-146^RecName: Full=Apyrase {ECO:0000303|PubMed:21848516};^Eukaryota; Metazoa; Ecdysozoa; Arthropoda; Hexapoda; Insecta; Pterygota; Neoptera; Holometabola; Diptera; Brachycera; Tabanomorpha; Tabanoidea; Tabanidae; Tabanus		TRINITY_DN10311_c0_g2::TRINITY_DN10311_c0_g2_i1::g.32743::m.32743	3-1661[+]	APY_TABYA^APY_TABYA^Q:18-549,H:15-552^43.12%ID^E:3e-163^RecName: Full=Apyrase {ECO:0000303|PubMed:21848516};^Eukaryota; Metazoa; Ecdysozoa; Arthropoda; Hexapoda; Insecta; Pterygota; Neoptera; Holometabola; Diptera; Brachycera; Tabanomorpha; Tabanoidea; Tabanidae; Tabanus	PF00149.28^Metallophos^Calcineurin-like phosphoesterase^36-249^E:1e-09`PF02872.18^5_nucleotid_C^5'-nucleotidase, C-terminal domain^353-513^E:9.2e-38		ExpAA=19.99^PredHel=1^Topology=i7-26o			GO:0005576^cellular_component^extracellular region`GO:0102490^molecular_function^8-oxo-dGTP phosphohydrolase activity`GO:0005524^molecular_function^ATP binding`GO:0102485^molecular_function^dATP phosphohydrolase activity`GO:0102486^molecular_function^dCTP phosphohydrolase activity`GO:0102491^molecular_function^dGTP phosphohydrolase activity`GO:0102488^molecular_function^dTTP phosphohydrolase acti…	GO:0005576^cellular_component^extracellular region`GO:0102490^molecular_function^8-oxo-dGTP phosphohydrolase activity`GO:0005524^molecular_function^ATP binding`GO:0102485^molecular_function^dATP phosphohydrolase activity`GO:0102486^molecular_function^dCTP phosphohydrolase activity`GO:0102491^molecular_function^dGTP phosphohydrolase activity`GO:0102488^molecular_function^dTTP phosphohydrolase acti…	GO:0016787^molecular_function^hydrolase activity`GO:0009166^biological_process^nucleotide catabolic process
TRINITY_DN10315_c4_g1	Beans_S2	Chickpeas_S1	0.677209	1.41484	0.488687	1	TRINITY_DN10315_c4_g1_i1			TRINITY_DN10315_c4_g1::TRINITY_DN10315_c4_g1_i1::g.32738::m.32738	3-491[+]
TRINITY_DN10318_c0_g1	Beans_S2	Chickpeas_S1	1.05385	2.46977	0.172071	1	TRINITY_DN10318_c0_g1_i1	XKR4_MOUSE^XKR4_MOUSE^Q:318-1046,H:250-472^31.98%ID^E:9e-25^RecName: Full=XK-related protein 4;^Eukaryota; Metazoa; Chordata; Craniata; Vertebrata; Euteleostomi; Mammalia; Eutheria; Euarchontoglires; Glires; Rodentia; Myomorpha; Muroidea; Muridae; Murinae; Mus; Mus		TRINITY_DN10318_c0_g1::TRINITY_DN10318_c0_g1_i1::g.32721::m.32721	3-1268[+]	XKR6_RAT^XKR6_RAT^Q:47-421,H:143-543^27.4%ID^E:5e-35^RecName: Full=XK-related protein 6;^Eukaryota; Metazoa; Chordata; Craniata; Vertebrata; Euteleostomi; Mammalia; Eutheria; Euarchontoglires; Glires; Rodentia; Myomorpha; Muroidea; Muridae; Murinae; Rattus	PF09815.9^XK-related^XK-related protein^35-388^E:2.7e-84		ExpAA=201.53^PredHel=9^Topology=o29-58i65-87o102-124i159-181o196-218i257-279o304-321i328-350o360-382i	ENOG410YRUD^XK, Kell blood group complex subunit-related family, member	KEGG:rno:305960	GO:0016021^cellular_component^integral component of membrane`GO:0016020^cellular_component^membrane`GO:0005886^cellular_component^plasma membrane`GO:1902742^biological_process^apoptotic process involved in development`GO:0043652^biological_process^engulfment of apoptotic cell`GO:0070782^biological_process^phosphatidylserine exposure on apoptotic cell surface	GO:0016021^cellular_component^integral component of membrane`GO:0016020^cellular_component^membrane`GO:0005886^cellular_component^plasma membrane`GO:1902742^biological_process^apoptotic process involved in development`GO:0043652^biological_process^engulfment of apoptotic cell`GO:0070782^biological_process^phosphatidylserine exposure on apoptotic cell surface	GO:0016021^cellular_component^integral component of membrane
TRINITY_DN10318_c0_g2	Beans_S2	Chickpeas_S1	0.517603	4.73037	0.447155	1	TRINITY_DN10318_c0_g2_i1	XKR4_MOUSE^XKR4_MOUSE^Q:540-1268,H:250-472^31.98%ID^E:1e-24^RecName: Full=XK-related protein 4;^Eukaryota; Metazoa; Chordata; Craniata; Vertebrata; Euteleostomi; Mammalia; Eutheria; Euarchontoglires; Glires; Rodentia; Myomorpha; Muroidea; Muridae; Murinae; Mus; Mus		TRINITY_DN10318_c0_g2::TRINITY_DN10318_c0_g2_i1::g.32723::m.32723	198-1490[+]	XKR6_RAT^XKR6_RAT^Q:44-430,H:127-543^26.59%ID^E:5e-35^RecName: Full=XK-related protein 6;^Eukaryota; Metazoa; Chordata; Craniata; Vertebrata; Euteleostomi; Mammalia; Eutheria; Euarchontoglires; Glires; Rodentia; Myomorpha; Muroidea; Muridae; Murinae; Rattus	PF09815.9^XK-related^XK-related protein^44-397^E:2.9e-84		ExpAA=202.23^PredHel=9^Topology=o38-67i74-96o111-133i168-190o205-227i266-288o313-330i337-359o369-391i	ENOG410YRUD^XK, Kell blood group complex subunit-related family, member	KEGG:rno:305960	GO:0016021^cellular_component^integral component of membrane`GO:0016020^cellular_component^membrane`GO:0005886^cellular_component^plasma membrane`GO:1902742^biological_process^apoptotic process involved in development`GO:0043652^biological_process^engulfment of apoptotic cell`GO:0070782^biological_process^phosphatidylserine exposure on apoptotic cell surface	GO:0016021^cellular_component^integral component of membrane`GO:0016020^cellular_component^membrane`GO:0005886^cellular_component^plasma membrane`GO:1902742^biological_process^apoptotic process involved in development`GO:0043652^biological_process^engulfment of apoptotic cell`GO:0070782^biological_process^phosphatidylserine exposure on apoptotic cell surface	GO:0016021^cellular_component^integral component of membrane
TRINITY_DN10320_c0_g1	Beans_S2	Chickpeas_S1	0.19537	5.9252	0.772827	1	TRINITY_DN10320_c0_g1_i1	PLCA_HUMAN^PLCA_HUMAN^Q:173-931,H:23-274^38.19%ID^E:2e-54^RecName: Full=1-acyl-sn-glycerol-3-phosphate acyltransferase alpha;^Eukaryota; Metazoa; Chordata; Craniata; Vertebrata; Euteleostomi; Mammalia; Eutheria; Euarchontoglires; Primates; Haplorrhini; Catarrhini; Hominidae; Homo		TRINITY_DN10320_c0_g1::TRINITY_DN10320_c0_g1_i1::g.32793::m.32793	2-961[+]	PLCA_HUMAN^PLCA_HUMAN^Q:58-310,H:23-274^38.19%ID^E:1e-55^RecName: Full=1-acyl-sn-glycerol-3-phosphate acyltransferase alpha;^Eukaryota; Metazoa; Chordata; Craniata; Vertebrata; Euteleostomi; Mammalia; Eutheria; Euarchontoglires; Primates; Haplorrhini; Catarrhini; Hominidae; Homo	PF01553.21^Acyltransferase^Acyltransferase^122-248^E:2.3e-28		ExpAA=76.59^PredHel=2^Topology=o39-61i74-93o	COG0204^Acyltransferase	KEGG:hsa:10554`KO:K13509	GO:0005783^cellular_component^endoplasmic reticulum`GO:0005789^cellular_component^endoplasmic reticulum membrane`GO:0016021^cellular_component^integral component of membrane`GO:0016020^cellular_component^membrane`GO:0003841^molecular_function^1-acylglycerol-3-phosphate O-acyltransferase activity`GO:0016024^biological_process^CDP-diacylglycerol biosynthetic process`GO:0006654^biological_process^ph…	GO:0005783^cellular_component^endoplasmic reticulum`GO:0005789^cellular_component^endoplasmic reticulum membrane`GO:0016021^cellular_component^integral component of membrane`GO:0016020^cellular_component^membrane`GO:0003841^molecular_function^1-acylglycerol-3-phosphate O-acyltransferase activity`GO:0016024^biological_process^CDP-diacylglycerol biosynthetic process`GO:0006654^biological_process^ph…	GO:0016746^molecular_function^transferase activity, transferring acyl groups
TRINITY_DN10321_c0_g1	Beans_S2	Chickpeas_S1	-0.0575569	7.89033	0.93098	1	TRINITY_DN10321_c0_g1_i1	SAP_BOVIN^SAP_BOVIN^Q:177-1694,H:1-486^26.71%ID^E:3e-44^RecName: Full=Prosaposin;^Eukaryota; Metazoa; Chordata; Craniata; Vertebrata; Euteleostomi; Mammalia; Eutheria; Laurasiatheria; Cetartiodactyla; Ruminantia; Pecora; Bovidae; Bovinae; Bos`SAP_BOVIN^SAP_BOVIN^Q:1437-2594,H:49-485^24.33%ID^E:2e-31^RecName: Full=Prosaposin;^Eukaryota; Metazoa; Chordata; Craniata; Vertebrata; Euteleostomi; Mammal…		TRINITY_DN10321_c0_g1::TRINITY_DN10321_c0_g1_i1::g.32718::m.32718	162-2621[+]	SAP_BOVIN^SAP_BOVIN^Q:6-511,H:1-486^26.9%ID^E:3e-45^RecName: Full=Prosaposin;^Eukaryota; Metazoa; Chordata; Craniata; Vertebrata; Euteleostomi; Mammalia; Eutheria; Laurasiatheria; Cetartiodactyla; Ruminantia; Pecora; Bovidae; Bovinae; Bos`SAP_BOVIN^SAP_BOVIN^Q:426-811,H:49-485^24.33%ID^E:1e-31^RecName: Full=Prosaposin;^Eukaryota; Metazoa; Chordata; Craniata; Vertebrata; Euteleostomi; Mammalia; Eu…	PF02199.15^SapA^Saposin A-type domain^36-66^E:5.9e-14`PF05184.15^SapB_1^Saposin-like type B, region 1^78-113^E:5e-08`PF03489.17^SapB_2^Saposin-like type B, region 2^120-153^E:9.5e-11`PF05184.15^SapB_1^Saposin-like type B, region 1^286-320^E:2.4e-08`PF03489.17^SapB_2^Saposin-like type B, region 2^326-359^E:2.2e-08`PF05184.15^SapB_1^Saposin-like type B, region 1^434-470^E:5.7e-13`PF03489.17^SapB_2^…		ExpAA=16.81^PredHel=1^Topology=i5-22o	ENOG410XSI5^surfactant protein B	KEGG:bta:281433`KO:K12382	GO:0005576^cellular_component^extracellular region`GO:0005615^cellular_component^extracellular space`GO:0005770^cellular_component^late endosome`GO:0005764^cellular_component^lysosome`GO:0007193^biological_process^adenylate cyclase-inhibiting G protein-coupled receptor signaling pathway`GO:0060742^biological_process^epithelial cell differentiation involved in prostate gland development`GO:0007041…	GO:0005576^cellular_component^extracellular region`GO:0005615^cellular_component^extracellular space`GO:0005770^cellular_component^late endosome`GO:0005764^cellular_component^lysosome`GO:0007193^biological_process^adenylate cyclase-inhibiting G protein-coupled receptor signaling pathway`GO:0060742^biological_process^epithelial cell differentiation involved in prostate gland development`GO:0007041…	GO:0006629^biological_process^lipid metabolic process
TRINITY_DN10321_c0_g2	Beans_S2	Chickpeas_S1	-0.81137	6.02993	0.223825	1	TRINITY_DN10321_c0_g2_i1	SAP_BOVIN^SAP_BOVIN^Q:177-1694,H:1-486^26.71%ID^E:2e-44^RecName: Full=Prosaposin;^Eukaryota; Metazoa; Chordata; Craniata; Vertebrata; Euteleostomi; Mammalia; Eutheria; Laurasiatheria; Cetartiodactyla; Ruminantia; Pecora; Bovidae; Bovinae; Bos`SAP_BOVIN^SAP_BOVIN^Q:1464-2687,H:63-524^23.89%ID^E:5e-33^RecName: Full=Prosaposin;^Eukaryota; Metazoa; Chordata; Craniata; Vertebrata; Euteleostomi; Mammal…		TRINITY_DN10321_c0_g2::TRINITY_DN10321_c0_g2_i1::g.32719::m.32719	162-3062[+]	SAP_BOVIN^SAP_BOVIN^Q:6-511,H:1-486^26.9%ID^E:5e-45^RecName: Full=Prosaposin;^Eukaryota; Metazoa; Chordata; Craniata; Vertebrata; Euteleostomi; Mammalia; Eutheria; Laurasiatheria; Cetartiodactyla; Ruminantia; Pecora; Bovidae; Bovinae; Bos`SAP_BOVIN^SAP_BOVIN^Q:435-842,H:63-524^23.89%ID^E:3e-33^RecName: Full=Prosaposin;^Eukaryota; Metazoa; Chordata; Craniata; Vertebrata; Euteleostomi; Mammalia; Eu…	PF02199.15^SapA^Saposin A-type domain^36-66^E:7.2e-14`PF05184.15^SapB_1^Saposin-like type B, region 1^78-113^E:6e-08`PF03489.17^SapB_2^Saposin-like type B, region 2^120-153^E:1.1e-10`PF05184.15^SapB_1^Saposin-like type B, region 1^286-320^E:2.9e-08`PF03489.17^SapB_2^Saposin-like type B, region 2^326-359^E:2.6e-08`PF05184.15^SapB_1^Saposin-like type B, region 1^434-470^E:6.9e-13`PF03489.17^SapB_2^…		ExpAA=16.81^PredHel=1^Topology=i5-22o	ENOG410XSI5^surfactant protein B	KEGG:bta:281433`KO:K12382	GO:0005576^cellular_component^extracellular region`GO:0005615^cellular_component^extracellular space`GO:0005770^cellular_component^late endosome`GO:0005764^cellular_component^lysosome`GO:0007193^biological_process^adenylate cyclase-inhibiting G protein-coupled receptor signaling pathway`GO:0060742^biological_process^epithelial cell differentiation involved in prostate gland development`GO:0007041…	GO:0005576^cellular_component^extracellular region`GO:0005615^cellular_component^extracellular space`GO:0005770^cellular_component^late endosome`GO:0005764^cellular_component^lysosome`GO:0007193^biological_process^adenylate cyclase-inhibiting G protein-coupled receptor signaling pathway`GO:0060742^biological_process^epithelial cell differentiation involved in prostate gland development`GO:0007041…	GO:0006629^biological_process^lipid metabolic process
TRINITY_DN10323_c0_g1	Beans_S2	Chickpeas_S1	-0.183273	1.9488	0.833964	1	TRINITY_DN10323_c0_g1_i1			TRINITY_DN10323_c0_g1::TRINITY_DN10323_c0_g1_i1::g.32792::m.32792	3-1775[+]
TRINITY_DN10326_c0_g1	Beans_S2	Chickpeas_S1	-0.1804	1.58274	0.859853	1	TRINITY_DN10326_c0_g1_i1	ROR1_DROME^ROR1_DROME^Q:479-766,H:408-500^46.39%ID^E:1e-17^RecName: Full=Tyrosine-protein kinase transmembrane receptor Ror;^Eukaryota; Metazoa; Ecdysozoa; Arthropoda; Hexapoda; Insecta; Pterygota; Neoptera; Holometabola; Diptera; Brachycera; Muscomorpha; Ephydroidea; Drosophilidae; Drosophila; Sophophora		TRINITY_DN10326_c0_g1::TRINITY_DN10326_c0_g1_i1::g.32732::m.32732	2-790[+]	ROR2_MOUSE^ROR2_MOUSE^Q:76-255,H:395-565^33.7%ID^E:2e-18^RecName: Full=Tyrosine-protein kinase transmembrane receptor ROR2;^Eukaryota; Metazoa; Chordata; Craniata; Vertebrata; Euteleostomi; Mammalia; Eutheria; Euarchontoglires; Glires; Rodentia; Myomorpha; Muroidea; Muridae; Murinae; Mus; Mus	PF07714.17^Pkinase_Tyr^Protein tyrosine kinase^162-259^E:4.2e-24`PF00069.25^Pkinase^Protein kinase domain^164-258^E:9.6e-15		ExpAA=22.57^PredHel=1^Topology=o92-114i	COG0515^Serine Threonine protein kinase	KEGG:dme:Dmel_CG4926`KO:K05122	GO:0030424^cellular_component^axon`GO:0016021^cellular_component^integral component of membrane`GO:0005887^cellular_component^integral component of plasma membrane`GO:0043235^cellular_component^receptor complex`GO:0005524^molecular_function^ATP binding`GO:0004713^molecular_function^protein tyrosine kinase activity`GO:0004714^molecular_function^transmembrane receptor protein tyrosine kinase activi…	GO:0030424^cellular_component^axon`GO:0009986^cellular_component^cell surface`GO:0005737^cellular_component^cytoplasm`GO:0030425^cellular_component^dendrite`GO:0005887^cellular_component^integral component of plasma membrane`GO:0005874^cellular_component^microtubule`GO:0043025^cellular_component^neuronal cell body`GO:0005886^cellular_component^plasma membrane`GO:0043235^cellular_component^recepto…	GO:0004672^molecular_function^protein kinase activity`GO:0006468^biological_process^protein phosphorylation`GO:0005524^molecular_function^ATP binding
TRINITY_DN10329_c0_g1	Beans_S2	Chickpeas_S1	0.423491	1.6774	0.676811	1	TRINITY_DN10329_c0_g1_i1	VP13C_MOUSE^VP13C_MOUSE^Q:65-640,H:1599-1787^26.26%ID^E:2e-13^RecName: Full=Vacuolar protein sorting-associated protein 13C;^Eukaryota; Metazoa; Chordata; Craniata; Vertebrata; Euteleostomi; Mammalia; Eutheria; Euarchontoglires; Glires; Rodentia; Myomorpha; Muroidea; Muridae; Murinae; Mus; Mus`VP13C_MOUSE^VP13C_MOUSE^Q:50-640,H:1080-1273^25%ID^E:3e-10^RecName: Full=Vacuolar protein sorting-associ…		TRINITY_DN10329_c0_g1::TRINITY_DN10329_c0_g1_i1::g.32754::m.32754	2-646[+]	VP13C_MOUSE^VP13C_MOUSE^Q:22-213,H:1599-1787^26.26%ID^E:2e-13^RecName: Full=Vacuolar protein sorting-associated protein 13C;^Eukaryota; Metazoa; Chordata; Craniata; Vertebrata; Euteleostomi; Mammalia; Eutheria; Euarchontoglires; Glires; Rodentia; Myomorpha; Muroidea; Muridae; Murinae; Mus; Mus`VP13C_MOUSE^VP13C_MOUSE^Q:17-213,H:1080-1273^25%ID^E:2e-10^RecName: Full=Vacuolar protein sorting-associ…				COG5043^Vacuolar Protein	KEGG:mmu:320528`KO:K19525	GO:0005829^cellular_component^cytosol`GO:0019898^cellular_component^extrinsic component of membrane`GO:0005741^cellular_component^mitochondrial outer membrane`GO:0007005^biological_process^mitochondrion organization`GO:1905090^biological_process^negative regulation of parkin-mediated stimulation of mitophagy in response to mitochondrial depolarization`GO:0045053^biological_process^protein retenti…	GO:0005829^cellular_component^cytosol`GO:0019898^cellular_component^extrinsic component of membrane`GO:0005741^cellular_component^mitochondrial outer membrane`GO:0007005^biological_process^mitochondrion organization`GO:1905090^biological_process^negative regulation of parkin-mediated stimulation of mitophagy in response to mitochondrial depolarization`GO:0045053^biological_process^protein retenti…
TRINITY_DN10329_c1_g1	Beans_S2	Chickpeas_S1	-0.911574	1.58098	0.282111	1	TRINITY_DN10329_c1_g1_i1			TRINITY_DN10329_c1_g1::TRINITY_DN10329_c1_g1_i1::g.32755::m.32755	2-499[+]		PF16910.5^VPS13_mid_rpt^Repeating coiled region of VPS13^14-107^E:1.3e-12
TRINITY_DN10329_c2_g1	Beans_S2	Chickpeas_S1	0.669634	1.58486	0.477216	1	TRINITY_DN10329_c2_g1_i1			TRINITY_DN10329_c2_g1::TRINITY_DN10329_c2_g1_i1::g.32756::m.32756	1-585[+]
TRINITY_DN10330_c0_g1	Beans_S2	Chickpeas_S1	0.2372	4.99334	0.728855	1	TRINITY_DN10330_c0_g1_i1	ITSN1_HUMAN^ITSN1_HUMAN^Q:183-848,H:1006-1220^36.21%ID^E:9e-27^RecName: Full=Intersectin-1;^Eukaryota; Metazoa; Chordata; Craniata; Vertebrata; Euteleostomi; Mammalia; Eutheria; Euarchontoglires; Primates; Haplorrhini; Catarrhini; Hominidae; Homo`ITSN1_HUMAN^ITSN1_HUMAN^Q:198-824,H:922-1136^28.02%ID^E:1e-11^RecName: Full=Intersectin-1;^Eukaryota; Metazoa; Chordata; Craniata; Vertebrata; Euteleost…		TRINITY_DN10330_c0_g1::TRINITY_DN10330_c0_g1_i1::g.32781::m.32781	177-2168[+]	SH3K1_HUMAN^SH3K1_HUMAN^Q:1-128,H:1-155^44.52%ID^E:1e-35^RecName: Full=SH3 domain-containing kinase-binding protein 1;^Eukaryota; Metazoa; Chordata; Craniata; Vertebrata; Euteleostomi; Mammalia; Eutheria; Euarchontoglires; Primates; Haplorrhini; Catarrhini; Hominidae; Homo`SH3K1_HUMAN^SH3K1_HUMAN^Q:78-230,H:6-166^37.72%ID^E:7e-24^RecName: Full=SH3 domain-containing kinase-binding protein 1;^Eukar…	PF07653.17^SH3_2^Variant SH3 domain^5-54^E:2.7e-07`PF14604.6^SH3_9^Variant SH3 domain^6-53^E:2.4e-10`PF00018.28^SH3_1^SH3 domain^6-49^E:4.3e-13`PF07653.17^SH3_2^Variant SH3 domain^76-128^E:6.5e-12`PF14604.6^SH3_9^Variant SH3 domain^78-126^E:5.6e-15`PF00018.28^SH3_1^SH3 domain^78-122^E:4.3e-12`PF14604.6^SH3_9^Variant SH3 domain^164-214^E:2.4e-16`PF00018.28^SH3_1^SH3 domain^164-209^E:1e-14`PF07653.…			ENOG410XQBY^SH3-domain kinase binding protein 1	KEGG:hsa:30011`KO:K12470	GO:0097440^cellular_component^apical dendrite`GO:0044305^cellular_component^calyx of Held`GO:0030054^cellular_component^cell junction`GO:0005905^cellular_component^clathrin-coated pit`GO:0005737^cellular_component^cytoplasm`GO:0005829^cellular_component^cytosol`GO:0043197^cellular_component^dendritic spine`GO:0030139^cellular_component^endocytic vesicle`GO:0098978^cellular_component^glutamatergic…	GO:0005911^cellular_component^cell-cell junction`GO:0005737^cellular_component^cytoplasm`GO:0030659^cellular_component^cytoplasmic vesicle membrane`GO:0005856^cellular_component^cytoskeleton`GO:0005829^cellular_component^cytosol`GO:0030139^cellular_component^endocytic vesicle`GO:0005925^cellular_component^focal adhesion`GO:0043005^cellular_component^neuron projection`GO:0005886^cellular_component…	GO:0005515^molecular_function^protein binding
TRINITY_DN10331_c0_g1	Beans_S2	Chickpeas_S1	-1.96705	3.92313	0.00590827	0.123979	TRINITY_DN10331_c0_g1_i1			TRINITY_DN10331_c0_g1::TRINITY_DN10331_c0_g1_i1::g.32741::m.32741	3-341[-]
TRINITY_DN10333_c0_g1	Beans_S2	Chickpeas_S1	0.230371	5.73091	0.732693	1	TRINITY_DN10333_c0_g1_i1	SYIC_MOUSE^SYIC_MOUSE^Q:126-3671,H:2-1201^59.26%ID^E:0^RecName: Full=Isoleucine--tRNA ligase, cytoplasmic;^Eukaryota; Metazoa; Chordata; Craniata; Vertebrata; Euteleostomi; Mammalia; Eutheria; Euarchontoglires; Glires; Rodentia; Myomorpha; Muroidea; Muridae; Murinae; Mus; Mus		TRINITY_DN10333_c0_g1::TRINITY_DN10333_c0_g1_i1::g.32765::m.32765	99-3710[+]	SYIC_MOUSE^SYIC_MOUSE^Q:10-1191,H:2-1201^59.26%ID^E:0^RecName: Full=Isoleucine--tRNA ligase, cytoplasmic;^Eukaryota; Metazoa; Chordata; Craniata; Vertebrata; Euteleostomi; Mammalia; Eutheria; Euarchontoglires; Glires; Rodentia; Myomorpha; Muroidea; Muridae; Murinae; Mus; Mus	PF00133.22^tRNA-synt_1^tRNA synthetases class I (I, L, M and V)^26-646^E:1.3e-227`PF09334.11^tRNA-synt_1g^tRNA synthetases class I (M)^56-197^E:2.9e-05`PF09334.11^tRNA-synt_1g^tRNA synthetases class I (M)^592-652^E:9.9e-05`PF08264.13^Anticodon_1^Anticodon-binding domain of tRNA^700-849^E:2e-22			COG0060^amino acids such as valine, to avoid such errors it has two additional distinct tRNA(Ile)-dependent editing activities. One activity is designated as 'pretransfer' editing and involves the hydrolysis of activated Val-AMP. The other activity is designated 'posttransfer' editing and involves deacylation of mischarged Val-tRNA(Ile) (By similarity)	KEGG:mmu:105148`KO:K01870	GO:0017101^cellular_component^aminoacyl-tRNA synthetase multienzyme complex`GO:0005737^cellular_component^cytoplasm`GO:0005829^cellular_component^cytosol`GO:0002161^molecular_function^aminoacyl-tRNA editing activity`GO:0005524^molecular_function^ATP binding`GO:0051020^molecular_function^GTPase binding`GO:0004822^molecular_function^isoleucine-tRNA ligase activity`GO:0000049^molecular_function^tRNA…	GO:0017101^cellular_component^aminoacyl-tRNA synthetase multienzyme complex`GO:0005737^cellular_component^cytoplasm`GO:0005829^cellular_component^cytosol`GO:0002161^molecular_function^aminoacyl-tRNA editing activity`GO:0005524^molecular_function^ATP binding`GO:0051020^molecular_function^GTPase binding`GO:0004822^molecular_function^isoleucine-tRNA ligase activity`GO:0000049^molecular_function^tRNA…	GO:0000166^molecular_function^nucleotide binding`GO:0004812^molecular_function^aminoacyl-tRNA ligase activity`GO:0005524^molecular_function^ATP binding`GO:0006418^biological_process^tRNA aminoacylation for protein translation
TRINITY_DN10335_c0_g1	Beans_S2	Chickpeas_S1	-0.00781731	9.32282	0.99083	1	TRINITY_DN10335_c0_g1_i1	BIP_DROME^BIP_DROME^Q:174-2081,H:1-636^89.94%ID^E:0^RecName: Full=Endoplasmic reticulum chaperone BiP {ECO:0000305};^Eukaryota; Metazoa; Ecdysozoa; Arthropoda; Hexapoda; Insecta; Pterygota; Neoptera; Holometabola; Diptera; Brachycera; Muscomorpha; Ephydroidea; Drosophilidae; Drosophila; Sophophora		TRINITY_DN10335_c0_g1::TRINITY_DN10335_c0_g1_i1::g.32739::m.32739	174-2150[+]	BIP_DROME^BIP_DROME^Q:1-658,H:1-656^89.36%ID^E:0^RecName: Full=Endoplasmic reticulum chaperone BiP {ECO:0000305};^Eukaryota; Metazoa; Ecdysozoa; Arthropoda; Hexapoda; Insecta; Pterygota; Neoptera; Holometabola; Diptera; Brachycera; Muscomorpha; Ephydroidea; Drosophilidae; Drosophila; Sophophora	PF00012.20^HSP70^Hsp70 protein^31-636^E:2.2e-270`PF06723.13^MreB_Mbl^MreB/Mbl protein^162-399^E:1.9e-15			COG0443^Heat shock protein	KEGG:dme:Dmel_CG4147`KO:K09490	GO:0005737^cellular_component^cytoplasm`GO:0012505^cellular_component^endomembrane system`GO:0005783^cellular_component^endoplasmic reticulum`GO:0034663^cellular_component^endoplasmic reticulum chaperone complex`GO:0005788^cellular_component^endoplasmic reticulum lumen`GO:0005615^cellular_component^extracellular space`GO:0016020^cellular_component^membrane`GO:0005634^cellular_component^nucleus`GO…	GO:0005737^cellular_component^cytoplasm`GO:0012505^cellular_component^endomembrane system`GO:0005783^cellular_component^endoplasmic reticulum`GO:0034663^cellular_component^endoplasmic reticulum chaperone complex`GO:0005788^cellular_component^endoplasmic reticulum lumen`GO:0005615^cellular_component^extracellular space`GO:0016020^cellular_component^membrane`GO:0005634^cellular_component^nucleus`GO…	GO:0000902^biological_process^cell morphogenesis
TRINITY_DN10338_c1_g1	Beans_S2	Chickpeas_S1	0.423265	5.90239	0.52638	1	TRINITY_DN10338_c1_g1_i1	CMC_DROME^CMC_DROME^Q:185-2152,H:26-680^66.97%ID^E:0^RecName: Full=Calcium-binding mitochondrial carrier protein Aralar1;^Eukaryota; Metazoa; Ecdysozoa; Arthropoda; Hexapoda; Insecta; Pterygota; Neoptera; Holometabola; Diptera; Brachycera; Muscomorpha; Ephydroidea; Drosophilidae; Drosophila; Sophophora		TRINITY_DN10338_c1_g1::TRINITY_DN10338_c1_g1_i1::g.32800::m.32800	155-2170[+]	CMC_DROME^CMC_DROME^Q:11-666,H:26-680^66.97%ID^E:0^RecName: Full=Calcium-binding mitochondrial carrier protein Aralar1;^Eukaryota; Metazoa; Ecdysozoa; Arthropoda; Hexapoda; Insecta; Pterygota; Neoptera; Holometabola; Diptera; Brachycera; Muscomorpha; Ephydroidea; Drosophilidae; Drosophila; Sophophora	PF13833.6^EF-hand_8^EF-hand domain pair^37-81^E:0.024`PF00036.32^EF-hand_1^EF hand^96-121^E:1.3e-06`PF13202.6^EF-hand_5^EF hand^98-118^E:2.4e-05`PF13833.6^EF-hand_8^EF-hand domain pair^99-120^E:0.0027`PF00153.27^Mito_carr^Mitochondrial carrier protein^334-425^E:2e-25`PF00153.27^Mito_carr^Mitochondrial carrier protein^428-516^E:2.9e-16`PF00153.27^Mito_carr^Mitochondrial carrier protein^522-611^E:1…			ENOG410XNRM^solute carrier family 25 (aspartate glutamate carrier), member	KEGG:dme:Dmel_CG2139`KO:K15105	GO:0016021^cellular_component^integral component of membrane`GO:0005743^cellular_component^mitochondrial inner membrane`GO:0005739^cellular_component^mitochondrion`GO:0005509^molecular_function^calcium ion binding`GO:0042802^molecular_function^identical protein binding`GO:0015183^molecular_function^L-aspartate transmembrane transporter activity`GO:0005313^molecular_function^L-glutamate transmembr…	GO:0016021^cellular_component^integral component of membrane`GO:0005743^cellular_component^mitochondrial inner membrane`GO:0005739^cellular_component^mitochondrion`GO:0005509^molecular_function^calcium ion binding`GO:0042802^molecular_function^identical protein binding`GO:0015183^molecular_function^L-aspartate transmembrane transporter activity`GO:0005313^molecular_function^L-glutamate transmembr…	GO:0005509^molecular_function^calcium ion binding
TRINITY_DN10338_c1_g2	Beans_S2	Chickpeas_S1	-0.291831	5.65977	0.664639	1	TRINITY_DN10338_c1_g2_i1	CMC_DROME^CMC_DROME^Q:180-2180,H:15-680^66.62%ID^E:0^RecName: Full=Calcium-binding mitochondrial carrier protein Aralar1;^Eukaryota; Metazoa; Ecdysozoa; Arthropoda; Hexapoda; Insecta; Pterygota; Neoptera; Holometabola; Diptera; Brachycera; Muscomorpha; Ephydroidea; Drosophilidae; Drosophila; Sophophora		TRINITY_DN10338_c1_g2::TRINITY_DN10338_c1_g2_i1::g.32802::m.32802	162-2198[+]	CMC_DROME^CMC_DROME^Q:7-673,H:15-680^66.62%ID^E:0^RecName: Full=Calcium-binding mitochondrial carrier protein Aralar1;^Eukaryota; Metazoa; Ecdysozoa; Arthropoda; Hexapoda; Insecta; Pterygota; Neoptera; Holometabola; Diptera; Brachycera; Muscomorpha; Ephydroidea; Drosophilidae; Drosophila; Sophophora	PF13833.6^EF-hand_8^EF-hand domain pair^44-88^E:0.024`PF00036.32^EF-hand_1^EF hand^103-128^E:1.3e-06`PF13202.6^EF-hand_5^EF hand^105-125^E:2.4e-05`PF13833.6^EF-hand_8^EF-hand domain pair^106-127^E:0.0028`PF00153.27^Mito_carr^Mitochondrial carrier protein^341-432^E:2.1e-25`PF00153.27^Mito_carr^Mitochondrial carrier protein^435-523^E:3e-16`PF00153.27^Mito_carr^Mitochondrial carrier protein^529-618^…			ENOG410XNRM^solute carrier family 25 (aspartate glutamate carrier), member	KEGG:dme:Dmel_CG2139`KO:K15105	GO:0016021^cellular_component^integral component of membrane`GO:0005743^cellular_component^mitochondrial inner membrane`GO:0005739^cellular_component^mitochondrion`GO:0005509^molecular_function^calcium ion binding`GO:0042802^molecular_function^identical protein binding`GO:0015183^molecular_function^L-aspartate transmembrane transporter activity`GO:0005313^molecular_function^L-glutamate transmembr…	GO:0016021^cellular_component^integral component of membrane`GO:0005743^cellular_component^mitochondrial inner membrane`GO:0005739^cellular_component^mitochondrion`GO:0005509^molecular_function^calcium ion binding`GO:0042802^molecular_function^identical protein binding`GO:0015183^molecular_function^L-aspartate transmembrane transporter activity`GO:0005313^molecular_function^L-glutamate transmembr…	GO:0005509^molecular_function^calcium ion binding
TRINITY_DN10341_c0_g1	Beans_S2	Chickpeas_S1	-0.938706	2.42819	0.225552	1	TRINITY_DN10341_c0_g1_i1	TOLL8_DROME^TOLL8_DROME^Q:2-739,H:815-1087^33.81%ID^E:5e-32^RecName: Full=Toll-like receptor Tollo {ECO:0000305};^Eukaryota; Metazoa; Ecdysozoa; Arthropoda; Hexapoda; Insecta; Pterygota; Neoptera; Holometabola; Diptera; Brachycera; Muscomorpha; Ephydroidea; Drosophilidae; Drosophila; Sophophora`TOLL8_DROME^TOLL8_DROME^Q:2-352,H:332-448^33.33%ID^E:7e-09^RecName: Full=Toll-like receptor Tollo {ECO:…		TRINITY_DN10341_c0_g1::TRINITY_DN10341_c0_g1_i1::g.32774::m.32774	2-751[+]	TOLL8_DROME^TOLL8_DROME^Q:1-246,H:815-1087^33.09%ID^E:3e-39^RecName: Full=Toll-like receptor Tollo {ECO:0000305};^Eukaryota; Metazoa; Ecdysozoa; Arthropoda; Hexapoda; Insecta; Pterygota; Neoptera; Holometabola; Diptera; Brachycera; Muscomorpha; Ephydroidea; Drosophilidae; Drosophila; Sophophora`TOLL8_DROME^TOLL8_DROME^Q:1-117,H:332-448^33.33%ID^E:1e-08^RecName: Full=Toll-like receptor Tollo {ECO:…	PF13855.6^LRR_8^Leucine rich repeat^2-61^E:8.3e-14`PF00560.33^LRR_1^Leucine Rich Repeat^2-21^E:45`PF13306.6^LRR_5^BspA type Leucine rich repeat region (6 copies)^11-83^E:2.9e-05`PF00560.33^LRR_1^Leucine Rich Repeat^26-40^E:9.1`PF13855.6^LRR_8^Leucine rich repeat^49-90^E:1.1e-09`PF00560.33^LRR_1^Leucine Rich Repeat^52-71^E:28`PF00560.33^LRR_1^Leucine Rich Repeat^74-92^E:52		ExpAA=22.78^PredHel=1^Topology=o179-201i	COG4886^leucine Rich Repeat	KEGG:dme:Dmel_CG6890	GO:0016324^cellular_component^apical plasma membrane`GO:0016021^cellular_component^integral component of membrane`GO:0003401^biological_process^axis elongation`GO:0060026^biological_process^convergent extension`GO:0002227^biological_process^innate immune response in mucosa`GO:0048935^biological_process^peripheral nervous system neuron development`GO:0060049^biological_process^regulation of protei…	GO:0016324^cellular_component^apical plasma membrane`GO:0016021^cellular_component^integral component of membrane`GO:0003401^biological_process^axis elongation`GO:0060026^biological_process^convergent extension`GO:0002227^biological_process^innate immune response in mucosa`GO:0048935^biological_process^peripheral nervous system neuron development`GO:0060049^biological_process^regulation of protei…	GO:0005515^molecular_function^protein binding
TRINITY_DN10341_c3_g1	Beans_S2	Chickpeas_S1	0.748782	1.92633	0.389778	1	TRINITY_DN10341_c3_g1_i1	TOLL8_DROME^TOLL8_DROME^Q:1-405,H:1086-1219^43.07%ID^E:1e-25^RecName: Full=Toll-like receptor Tollo {ECO:0000305};^Eukaryota; Metazoa; Ecdysozoa; Arthropoda; Hexapoda; Insecta; Pterygota; Neoptera; Holometabola; Diptera; Brachycera; Muscomorpha; Ephydroidea; Drosophilidae; Drosophila; Sophophora		TRINITY_DN10341_c3_g1::TRINITY_DN10341_c3_g1_i1::g.32776::m.32776	1-669[+]	TOLL8_DROME^TOLL8_DROME^Q:1-193,H:1086-1277^35.9%ID^E:7e-28^RecName: Full=Toll-like receptor Tollo {ECO:0000305};^Eukaryota; Metazoa; Ecdysozoa; Arthropoda; Hexapoda; Insecta; Pterygota; Neoptera; Holometabola; Diptera; Brachycera; Muscomorpha; Ephydroidea; Drosophilidae; Drosophila; Sophophora	PF13676.6^TIR_2^TIR domain^3-107^E:3.7e-09`PF01582.20^TIR^TIR domain^8-76^E:3.5e-05			COG4886^leucine Rich Repeat	KEGG:dme:Dmel_CG6890	GO:0016324^cellular_component^apical plasma membrane`GO:0016021^cellular_component^integral component of membrane`GO:0003401^biological_process^axis elongation`GO:0060026^biological_process^convergent extension`GO:0002227^biological_process^innate immune response in mucosa`GO:0048935^biological_process^peripheral nervous system neuron development`GO:0060049^biological_process^regulation of protei…	GO:0016324^cellular_component^apical plasma membrane`GO:0016021^cellular_component^integral component of membrane`GO:0003401^biological_process^axis elongation`GO:0060026^biological_process^convergent extension`GO:0002227^biological_process^innate immune response in mucosa`GO:0048935^biological_process^peripheral nervous system neuron development`GO:0060049^biological_process^regulation of protei…	GO:0005515^molecular_function^protein binding`GO:0007165^biological_process^signal transduction
TRINITY_DN10342_c0_g1	Beans_S2	Chickpeas_S1	0.343931	2.67751	0.665889	1	TRINITY_DN10342_c0_g1_i1	LIPA1_HUMAN^LIPA1_HUMAN^Q:292-2700,H:1-770^47.57%ID^E:7e-173^RecName: Full=Liprin-alpha-1;^Eukaryota; Metazoa; Chordata; Craniata; Vertebrata; Euteleostomi; Mammalia; Eutheria; Euarchontoglires; Primates; Haplorrhini; Catarrhini; Hominidae; Homo		TRINITY_DN10342_c0_g1::TRINITY_DN10342_c0_g1_i1::g.32757::m.32757	283-2745[+]	LIPA2_HUMAN^LIPA2_HUMAN^Q:4-717,H:1-695^51.61%ID^E:0^RecName: Full=Liprin-alpha-2;^Eukaryota; Metazoa; Chordata; Craniata; Vertebrata; Euteleostomi; Mammalia; Eutheria; Euarchontoglires; Primates; Haplorrhini; Catarrhini; Hominidae; Homo				ENOG410XP8Z^Protein tyrosine phosphatase, receptor type, f polypeptide (PTPRF), interacting protein (Liprin), alpha	KEGG:hsa:8499	GO:0005737^cellular_component^cytoplasm`GO:0005829^cellular_component^cytosol`GO:0005925^cellular_component^focal adhesion`GO:0048786^cellular_component^presynaptic active zone`GO:0007160^biological_process^cell-matrix adhesion`GO:0014047^biological_process^glutamate secretion`GO:1903077^biological_process^negative regulation of protein localization to plasma membrane`GO:0051497^biological_proces…	GO:0009986^cellular_component^cell surface`GO:0005737^cellular_component^cytoplasm`GO:0005829^cellular_component^cytosol`GO:0070062^cellular_component^extracellular exosome`GO:0098978^cellular_component^glutamatergic synapse`GO:0048786^cellular_component^presynaptic active zone`GO:0099181^molecular_function^structural constituent of presynapse`GO:0007160^biological_process^cell-matrix adhesion`GO…
TRINITY_DN10343_c0_g1	Beans_S2	Chickpeas_S1	-0.226688	4.12926	0.742119	1	TRINITY_DN10343_c0_g1_i1	NLGN2_MOUSE^NLGN2_MOUSE^Q:505-2277,H:38-634^28.77%ID^E:2e-56^RecName: Full=Neuroligin-2;^Eukaryota; Metazoa; Chordata; Craniata; Vertebrata; Euteleostomi; Mammalia; Eutheria; Euarchontoglires; Glires; Rodentia; Myomorpha; Muroidea; Muridae; Murinae; Mus; Mus		TRINITY_DN10343_c0_g1::TRINITY_DN10343_c0_g1_i1::g.32729::m.32729	121-2661[+]	NLGN2_MOUSE^NLGN2_MOUSE^Q:129-719,H:38-634^29.57%ID^E:2e-68^RecName: Full=Neuroligin-2;^Eukaryota; Metazoa; Chordata; Craniata; Vertebrata; Euteleostomi; Mammalia; Eutheria; Euarchontoglires; Glires; Rodentia; Myomorpha; Muroidea; Muridae; Murinae; Mus; Mus	PF00135.28^COesterase^Carboxylesterase family^135-691^E:1.4e-116		ExpAA=36.02^PredHel=1^Topology=o722-744i	COG2272^Carboxylesterase	KEGG:mmu:216856`KO:K07378	GO:0030054^cellular_component^cell junction`GO:0009986^cellular_component^cell surface`GO:0005737^cellular_component^cytoplasm`GO:0043198^cellular_component^dendritic shaft`GO:0098691^cellular_component^dopaminergic synapse`GO:0060076^cellular_component^excitatory synapse`GO:0098982^cellular_component^GABA-ergic synapse`GO:0098690^cellular_component^glycinergic synapse`GO:0060077^cellular_compone…	GO:0030054^cellular_component^cell junction`GO:0009986^cellular_component^cell surface`GO:0005737^cellular_component^cytoplasm`GO:0043198^cellular_component^dendritic shaft`GO:0098691^cellular_component^dopaminergic synapse`GO:0060076^cellular_component^excitatory synapse`GO:0098982^cellular_component^GABA-ergic synapse`GO:0098690^cellular_component^glycinergic synapse`GO:0060077^cellular_compone…
TRINITY_DN10343_c0_g2	Beans_S2	Chickpeas_S1	0.415272	2.09259	0.654708	1	TRINITY_DN10343_c0_g2_i1	NLGN2_MOUSE^NLGN2_MOUSE^Q:505-2277,H:38-634^28.77%ID^E:4e-56^RecName: Full=Neuroligin-2;^Eukaryota; Metazoa; Chordata; Craniata; Vertebrata; Euteleostomi; Mammalia; Eutheria; Euarchontoglires; Glires; Rodentia; Myomorpha; Muroidea; Muridae; Murinae; Mus; Mus		TRINITY_DN10343_c0_g2::TRINITY_DN10343_c0_g2_i1::g.32730::m.32730	121-2373[+]	NLGN2_MOUSE^NLGN2_MOUSE^Q:129-719,H:38-634^29.57%ID^E:9e-69^RecName: Full=Neuroligin-2;^Eukaryota; Metazoa; Chordata; Craniata; Vertebrata; Euteleostomi; Mammalia; Eutheria; Euarchontoglires; Glires; Rodentia; Myomorpha; Muroidea; Muridae; Murinae; Mus; Mus	PF00135.28^COesterase^Carboxylesterase family^135-691^E:9.9e-117		ExpAA=35.96^PredHel=1^Topology=o722-744i	COG2272^Carboxylesterase	KEGG:mmu:216856`KO:K07378	GO:0030054^cellular_component^cell junction`GO:0009986^cellular_component^cell surface`GO:0005737^cellular_component^cytoplasm`GO:0043198^cellular_component^dendritic shaft`GO:0098691^cellular_component^dopaminergic synapse`GO:0060076^cellular_component^excitatory synapse`GO:0098982^cellular_component^GABA-ergic synapse`GO:0098690^cellular_component^glycinergic synapse`GO:0060077^cellular_compone…	GO:0030054^cellular_component^cell junction`GO:0009986^cellular_component^cell surface`GO:0005737^cellular_component^cytoplasm`GO:0043198^cellular_component^dendritic shaft`GO:0098691^cellular_component^dopaminergic synapse`GO:0060076^cellular_component^excitatory synapse`GO:0098982^cellular_component^GABA-ergic synapse`GO:0098690^cellular_component^glycinergic synapse`GO:0060077^cellular_compone…
TRINITY_DN10345_c1_g1	Beans_S2	Chickpeas_S1	0.372361	2.06973	0.697454	1	TRINITY_DN10345_c1_g1_i1	LOLA3_DROME^LOLA3_DROME^Q:48-233,H:687-751^38.46%ID^E:4e-07^RecName: Full=Longitudinals lacking protein, isoforms A/B/D/L;^Eukaryota; Metazoa; Ecdysozoa; Arthropoda; Hexapoda; Insecta; Pterygota; Neoptera; Holometabola; Diptera; Brachycera; Muscomorpha; Ephydroidea; Drosophilidae; Drosophila; Sophophora		TRINITY_DN10345_c1_g1::TRINITY_DN10345_c1_g1_i1::g.32758::m.32758	3-320[+]	LOLA3_DROME^LOLA3_DROME^Q:16-77,H:687-751^38.46%ID^E:1e-07^RecName: Full=Longitudinals lacking protein, isoforms A/B/D/L;^Eukaryota; Metazoa; Ecdysozoa; Arthropoda; Hexapoda; Insecta; Pterygota; Neoptera; Holometabola; Diptera; Brachycera; Muscomorpha; Ephydroidea; Drosophilidae; Drosophila; Sophophora	PF00096.26^zf-C2H2^Zinc finger, C2H2 type^14-34^E:0.0062			ENOG4111M67^BTB/POZ domain		GO:0005654^cellular_component^nucleoplasm`GO:0005634^cellular_component^nucleus`GO:0003677^molecular_function^DNA binding`GO:0003700^molecular_function^DNA-binding transcription factor activity`GO:0046872^molecular_function^metal ion binding`GO:0019730^biological_process^antimicrobial humoral response`GO:0007411^biological_process^axon guidance`GO:0016199^biological_process^axon midline choice po…	GO:0005654^cellular_component^nucleoplasm`GO:0005634^cellular_component^nucleus`GO:0003677^molecular_function^DNA binding`GO:0003700^molecular_function^DNA-binding transcription factor activity`GO:0046872^molecular_function^metal ion binding`GO:0019730^biological_process^antimicrobial humoral response`GO:0007411^biological_process^axon guidance`GO:0016199^biological_process^axon midline choice po…	GO:0003676^molecular_function^nucleic acid binding
TRINITY_DN10346_c0_g1	Beans_S2	Chickpeas_S1	1.55386	2.30536	0.0496316	0.553948	TRINITY_DN10346_c0_g1_i1			TRINITY_DN10346_c0_g1::TRINITY_DN10346_c0_g1_i1::g.32747::m.32747	1-597[+]
TRINITY_DN10347_c0_g1	Beans_S2	Chickpeas_S1	-0.570507	2.25949	0.454799	1	TRINITY_DN10347_c0_g1_i1			TRINITY_DN10347_c0_g1::TRINITY_DN10347_c0_g1_i1::g.32752::m.32752	1-465[+]
TRINITY_DN10347_c1_g1	Beans_S2	Chickpeas_S1	-1.95355	1.54656	0.0269514	0.371456	TRINITY_DN10347_c1_g1_i1			TRINITY_DN10347_c1_g1::TRINITY_DN10347_c1_g1_i1::g.32753::m.32753	317-625[+]
TRINITY_DN10348_c0_g1	Beans_S2	Chickpeas_S1	0.174027	3.0462	0.81136	1	TRINITY_DN10348_c0_g1_i1	MAM_DROME^MAM_DROME^Q:233-361,H:309-351^86.05%ID^E:3e-12^RecName: Full=Neurogenic protein mastermind;^Eukaryota; Metazoa; Ecdysozoa; Arthropoda; Hexapoda; Insecta; Pterygota; Neoptera; Holometabola; Diptera; Brachycera; Muscomorpha; Ephydroidea; Drosophilidae; Drosophila; Sophophora		TRINITY_DN10348_c0_g1::TRINITY_DN10348_c0_g1_i1::g.32759::m.32759	2-1495[+]	MAM_DROME^MAM_DROME^Q:2-120,H:226-351^42.18%ID^E:7e-16^RecName: Full=Neurogenic protein mastermind;^Eukaryota; Metazoa; Ecdysozoa; Arthropoda; Hexapoda; Insecta; Pterygota; Neoptera; Holometabola; Diptera; Brachycera; Muscomorpha; Ephydroidea; Drosophilidae; Drosophila; Sophophora				ENOG410ZHS6^NA	KEGG:dme:Dmel_CG8118`KO:K06061	GO:1990433^cellular_component^CSL-Notch-Mastermind transcription factor complex`GO:0016607^cellular_component^nuclear speck`GO:0005634^cellular_component^nucleus`GO:0005700^cellular_component^polytene chromosome`GO:0005703^cellular_component^polytene chromosome puff`GO:0003713^molecular_function^transcription coactivator activity`GO:0007475^biological_process^apposition of dorsal and ventral imag…	GO:1990433^cellular_component^CSL-Notch-Mastermind transcription factor complex`GO:0016607^cellular_component^nuclear speck`GO:0005634^cellular_component^nucleus`GO:0005700^cellular_component^polytene chromosome`GO:0005703^cellular_component^polytene chromosome puff`GO:0003713^molecular_function^transcription coactivator activity`GO:0007475^biological_process^apposition of dorsal and ventral imag…
TRINITY_DN10352_c0_g1	Beans_S2	Chickpeas_S1	-0.377717	3.13428	0.629284	1	TRINITY_DN10352_c0_g1_i1			TRINITY_DN10352_c0_g1::TRINITY_DN10352_c0_g1_i1::g.32745::m.32745	361-732[+]		PF00612.27^IQ^IQ calmodulin-binding motif^41-58^E:1.5e-06`PF00612.27^IQ^IQ calmodulin-binding motif^93-111^E:0.00013							GO:0005515^molecular_function^protein binding
TRINITY_DN10353_c0_g1	Beans_S2	Chickpeas_S1	0.275947	1.37738	0.84052	1	TRINITY_DN10353_c0_g1_i1	A4GAT_RAT^A4GAT_RAT^Q:534-1370,H:85-350^31.56%ID^E:2e-35^RecName: Full=Lactosylceramide 4-alpha-galactosyltransferase;^Eukaryota; Metazoa; Chordata; Craniata; Vertebrata; Euteleostomi; Mammalia; Eutheria; Euarchontoglires; Glires; Rodentia; Myomorpha; Muroidea; Muridae; Murinae; Rattus		TRINITY_DN10353_c0_g1::TRINITY_DN10353_c0_g1_i1::g.32790::m.32790	330-1403[+]	A4GAT_RAT^A4GAT_RAT^Q:69-347,H:85-350^31.56%ID^E:3e-37^RecName: Full=Lactosylceramide 4-alpha-galactosyltransferase;^Eukaryota; Metazoa; Chordata; Craniata; Vertebrata; Euteleostomi; Mammalia; Eutheria; Euarchontoglires; Glires; Rodentia; Myomorpha; Muroidea; Muridae; Murinae; Rattus	PF04488.15^Gly_transf_sug^Glycosyltransferase sugar-binding region containing DXD motif^89-203^E:4.4e-18`PF04572.12^Gb3_synth^Alpha 1,4-glycosyltransferase conserved region^228-352^E:2.6e-41		ExpAA=20.09^PredHel=1^Topology=i13-32o	ENOG4111PD8^lactosylceramide	KEGG:rno:63888`KO:K01988	GO:0000139^cellular_component^Golgi membrane`GO:0016021^cellular_component^integral component of membrane`GO:0008378^molecular_function^galactosyltransferase activity`GO:0050512^molecular_function^lactosylceramide 4-alpha-galactosyltransferase activity`GO:0015643^molecular_function^toxic substance binding`GO:0001576^biological_process^globoside biosynthetic process`GO:0007009^biological_process^p…	GO:0000139^cellular_component^Golgi membrane`GO:0016021^cellular_component^integral component of membrane`GO:0008378^molecular_function^galactosyltransferase activity`GO:0050512^molecular_function^lactosylceramide 4-alpha-galactosyltransferase activity`GO:0015643^molecular_function^toxic substance binding`GO:0001576^biological_process^globoside biosynthetic process`GO:0007009^biological_process^p…
TRINITY_DN10353_c0_g2	Beans_S2	Chickpeas_S1	-0.0683549	4.56676	0.931909	1	TRINITY_DN10353_c0_g2_i1	A4GAT_RAT^A4GAT_RAT^Q:546-1382,H:85-350^31.56%ID^E:2e-35^RecName: Full=Lactosylceramide 4-alpha-galactosyltransferase;^Eukaryota; Metazoa; Chordata; Craniata; Vertebrata; Euteleostomi; Mammalia; Eutheria; Euarchontoglires; Glires; Rodentia; Myomorpha; Muroidea; Muridae; Murinae; Rattus		TRINITY_DN10353_c0_g2::TRINITY_DN10353_c0_g2_i1::g.32791::m.32791	342-1415[+]	A4GAT_RAT^A4GAT_RAT^Q:69-347,H:85-350^31.56%ID^E:3e-37^RecName: Full=Lactosylceramide 4-alpha-galactosyltransferase;^Eukaryota; Metazoa; Chordata; Craniata; Vertebrata; Euteleostomi; Mammalia; Eutheria; Euarchontoglires; Glires; Rodentia; Myomorpha; Muroidea; Muridae; Murinae; Rattus	PF04488.15^Gly_transf_sug^Glycosyltransferase sugar-binding region containing DXD motif^89-203^E:4.4e-18`PF04572.12^Gb3_synth^Alpha 1,4-glycosyltransferase conserved region^228-352^E:2.6e-41		ExpAA=20.09^PredHel=1^Topology=i13-32o	ENOG4111PD8^lactosylceramide	KEGG:rno:63888`KO:K01988	GO:0000139^cellular_component^Golgi membrane`GO:0016021^cellular_component^integral component of membrane`GO:0008378^molecular_function^galactosyltransferase activity`GO:0050512^molecular_function^lactosylceramide 4-alpha-galactosyltransferase activity`GO:0015643^molecular_function^toxic substance binding`GO:0001576^biological_process^globoside biosynthetic process`GO:0007009^biological_process^p…	GO:0000139^cellular_component^Golgi membrane`GO:0016021^cellular_component^integral component of membrane`GO:0008378^molecular_function^galactosyltransferase activity`GO:0050512^molecular_function^lactosylceramide 4-alpha-galactosyltransferase activity`GO:0015643^molecular_function^toxic substance binding`GO:0001576^biological_process^globoside biosynthetic process`GO:0007009^biological_process^p…
TRINITY_DN10355_c0_g1	Beans_S2	Chickpeas_S1	0.418366	2.2424	0.642691	1	TRINITY_DN10355_c0_g1_i1			TRINITY_DN10355_c0_g1::TRINITY_DN10355_c0_g1_i1::g.32771::m.32771	2-508[+]
TRINITY_DN10355_c1_g1	Beans_S2	Chickpeas_S1	0.263571	2.3776	0.791053	1	TRINITY_DN10355_c1_g1_i1	ALK_MOUSE^ALK_MOUSE^Q:101-607,H:956-1115^26.67%ID^E:6e-09^RecName: Full=ALK tyrosine kinase receptor;^Eukaryota; Metazoa; Chordata; Craniata; Vertebrata; Euteleostomi; Mammalia; Eutheria; Euarchontoglires; Glires; Rodentia; Myomorpha; Muroidea; Muridae; Murinae; Mus; Mus		TRINITY_DN10355_c1_g1::TRINITY_DN10355_c1_g1_i1::g.32772::m.32772	2-607[+]				ExpAA=23.06^PredHel=1^Topology=o121-143i	ENOG410XPVX^receptor tyrosine kinase	KEGG:mmu:11682`KO:K05119	GO:0030424^cellular_component^axon`GO:0044297^cellular_component^cell body`GO:0005887^cellular_component^integral component of plasma membrane`GO:0005886^cellular_component^plasma membrane`GO:0032991^cellular_component^protein-containing complex`GO:0043235^cellular_component^receptor complex`GO:0005524^molecular_function^ATP binding`GO:0042802^molecular_function^identical protein binding`GO:00047…
TRINITY_DN10355_c3_g1	Beans_S2	Chickpeas_S1	1.54142	2.04974	0.0637892	0.644961	TRINITY_DN10355_c3_g1_i1	ALK_HUMAN^ALK_HUMAN^Q:1-945,H:1105-1419^61.9%ID^E:2e-124^RecName: Full=ALK tyrosine kinase receptor;^Eukaryota; Metazoa; Chordata; Craniata; Vertebrata; Euteleostomi; Mammalia; Eutheria; Euarchontoglires; Primates; Haplorrhini; Catarrhini; Hominidae; Homo		TRINITY_DN10355_c3_g1::TRINITY_DN10355_c3_g1_i1::g.32773::m.32773	1-1059[+]	ALK_HUMAN^ALK_HUMAN^Q:1-315,H:1105-1419^61.9%ID^E:1e-133^RecName: Full=ALK tyrosine kinase receptor;^Eukaryota; Metazoa; Chordata; Craniata; Vertebrata; Euteleostomi; Mammalia; Eutheria; Euarchontoglires; Primates; Haplorrhini; Catarrhini; Hominidae; Homo	PF07714.17^Pkinase_Tyr^Protein tyrosine kinase^12-279^E:1.1e-93`PF00069.25^Pkinase^Protein kinase domain^15-277^E:5.9e-39			ENOG410XPVX^receptor tyrosine kinase	KEGG:hsa:238`KO:K05119	GO:0070062^cellular_component^extracellular exosome`GO:0005887^cellular_component^integral component of plasma membrane`GO:0005886^cellular_component^plasma membrane`GO:0032991^cellular_component^protein-containing complex`GO:0043235^cellular_component^receptor complex`GO:0005524^molecular_function^ATP binding`GO:0042802^molecular_function^identical protein binding`GO:0004704^molecular_function^N…	GO:0070062^cellular_component^extracellular exosome`GO:0005887^cellular_component^integral component of plasma membrane`GO:0005886^cellular_component^plasma membrane`GO:0032991^cellular_component^protein-containing complex`GO:0043235^cellular_component^receptor complex`GO:0005524^molecular_function^ATP binding`GO:0042802^molecular_function^identical protein binding`GO:0004704^molecular_function^N…	GO:0004672^molecular_function^protein kinase activity`GO:0006468^biological_process^protein phosphorylation`GO:0005524^molecular_function^ATP binding
TRINITY_DN10357_c0_g1	Beans_S2	Chickpeas_S1	-0.412183	6.4033	0.536127	1	TRINITY_DN10357_c0_g1_i1	UK114_DROME^UK114_DROME^Q:260-673,H:1-136^57.97%ID^E:1e-38^RecName: Full=RutC family protein UK114 {ECO:0000305};^Eukaryota; Metazoa; Ecdysozoa; Arthropoda; Hexapoda; Insecta; Pterygota; Neoptera; Holometabola; Diptera; Brachycera; Muscomorpha; Ephydroidea; Drosophilidae; Drosophila; Sophophora		TRINITY_DN10357_c0_g1::TRINITY_DN10357_c0_g1_i1::g.32726::m.32726	260-685[+]	UK114_DROME^UK114_DROME^Q:1-138,H:1-136^57.97%ID^E:6e-51^RecName: Full=RutC family protein UK114 {ECO:0000305};^Eukaryota; Metazoa; Ecdysozoa; Arthropoda; Hexapoda; Insecta; Pterygota; Neoptera; Holometabola; Diptera; Brachycera; Muscomorpha; Ephydroidea; Drosophilidae; Drosophila; Sophophora	PF01042.21^Ribonuc_L-PSP^Endoribonuclease L-PSP^16-131^E:4.2e-35			COG0251^Endoribonuclease LPSP	KEGG:dme:Dmel_CG15261`KO:K09022	GO:0005829^cellular_component^cytosol`GO:0005739^cellular_component^mitochondrion`GO:0019239^molecular_function^deaminase activity`GO:1901565^biological_process^organonitrogen compound catabolic process`GO:0006457^biological_process^protein folding	GO:0005829^cellular_component^cytosol`GO:0005739^cellular_component^mitochondrion`GO:0019239^molecular_function^deaminase activity`GO:1901565^biological_process^organonitrogen compound catabolic process`GO:0006457^biological_process^protein folding
TRINITY_DN10359_c0_g2	Beans_S2	Chickpeas_S1	-0.117721	2.4485	0.879539	1	TRINITY_DN10359_c0_g2_i1			TRINITY_DN10359_c0_g2::TRINITY_DN10359_c0_g2_i1::g.32789::m.32789	3-404[+]
TRINITY_DN10361_c0_g1	Beans_S2	Chickpeas_S1	0.161187	5.55974	0.814273	1	TRINITY_DN10361_c0_g1_i1	DDX24_HUMAN^DDX24_HUMAN^Q:865-2190,H:388-833^47.88%ID^E:9e-130^RecName: Full=ATP-dependent RNA helicase DDX24;^Eukaryota; Metazoa; Chordata; Craniata; Vertebrata; Euteleostomi; Mammalia; Eutheria; Euarchontoglires; Primates; Haplorrhini; Catarrhini; Hominidae; Homo`DDX24_HUMAN^DDX24_HUMAN^Q:487-759,H:179-265^50%ID^E:4e-16^RecName: Full=ATP-dependent RNA helicase DDX24;^Eukaryota; Metazoa; Chordat…		TRINITY_DN10361_c0_g1::TRINITY_DN10361_c0_g1_i1::g.32725::m.32725	208-2388[+]	DDX24_HUMAN^DDX24_HUMAN^Q:130-661,H:302-833^43.57%ID^E:3e-139^RecName: Full=ATP-dependent RNA helicase DDX24;^Eukaryota; Metazoa; Chordata; Craniata; Vertebrata; Euteleostomi; Mammalia; Eutheria; Euarchontoglires; Primates; Haplorrhini; Catarrhini; Hominidae; Homo`DDX24_HUMAN^DDX24_HUMAN^Q:94-202,H:179-283^45.45%ID^E:2e-17^RecName: Full=ATP-dependent RNA helicase DDX24;^Eukaryota; Metazoa; Chorda…	PF00270.29^DEAD^DEAD/DEAH box helicase^130-344^E:3.2e-40`PF00271.31^Helicase_C^Helicase conserved C-terminal domain^411-515^E:1.4e-24			ENOG410XS03^atp-dependent rna helicase	KEGG:hsa:57062`KO:K14805	GO:0016020^cellular_component^membrane`GO:0005730^cellular_component^nucleolus`GO:0005524^molecular_function^ATP binding`GO:0003723^molecular_function^RNA binding`GO:0003724^molecular_function^RNA helicase activity`GO:0016070^biological_process^RNA metabolic process`GO:0006364^biological_process^rRNA processing	GO:0016020^cellular_component^membrane`GO:0005730^cellular_component^nucleolus`GO:0005524^molecular_function^ATP binding`GO:0003723^molecular_function^RNA binding`GO:0003724^molecular_function^RNA helicase activity`GO:0016070^biological_process^RNA metabolic process`GO:0006364^biological_process^rRNA processing	GO:0003676^molecular_function^nucleic acid binding`GO:0005524^molecular_function^ATP binding
TRINITY_DN10365_c0_g1	Beans_S2	Chickpeas_S1	-2.62632	2.49375	0.0013699	0.0411407	TRINITY_DN10365_c0_g1_i1	ENV_NPVLD^ENV_NPVLD^Q:82-1419,H:142-570^23.53%ID^E:2e-23^RecName: Full=Envelope fusion protein;^Viruses; Baculoviridae; Alphabaculovirus		TRINITY_DN10365_c0_g1::TRINITY_DN10365_c0_g1_i1::g.32746::m.32746	1-1710[+]	ENV_NPVLD^ENV_NPVLD^Q:28-473,H:142-570^22.96%ID^E:3e-26^RecName: Full=Envelope fusion protein;^Viruses; Baculoviridae; Alphabaculovirus	PF12259.8^Baculo_F^Baculovirus F protein^6-499^E:4e-52		ExpAA=22.29^PredHel=1^Topology=o467-489i		KEGG:vg:1488571	GO:0020002^cellular_component^host cell plasma membrane`GO:0016021^cellular_component^integral component of membrane`GO:0019031^cellular_component^viral envelope`GO:0055036^cellular_component^virion membrane`GO:0039654^biological_process^fusion of virus membrane with host endosome membrane	GO:0020002^cellular_component^host cell plasma membrane`GO:0016021^cellular_component^integral component of membrane`GO:0019031^cellular_component^viral envelope`GO:0055036^cellular_component^virion membrane`GO:0039654^biological_process^fusion of virus membrane with host endosome membrane
TRINITY_DN10369_c0_g1	Beans_S2	Chickpeas_S1	-0.0874456	5.76157	0.897242	1	TRINITY_DN10369_c0_g1_i1	TDIF2_HUMAN^TDIF2_HUMAN^Q:489-896,H:604-739^50.74%ID^E:2e-35^RecName: Full=Deoxynucleotidyltransferase terminal-interacting protein 2;^Eukaryota; Metazoa; Chordata; Craniata; Vertebrata; Euteleostomi; Mammalia; Eutheria; Euarchontoglires; Primates; Haplorrhini; Catarrhini; Hominidae; Homo		TRINITY_DN10369_c0_g1::TRINITY_DN10369_c0_g1_i1::g.32767::m.32767	237-953[+]	TDIF2_HUMAN^TDIF2_HUMAN^Q:85-220,H:604-739^50.74%ID^E:1e-43^RecName: Full=Deoxynucleotidyltransferase terminal-interacting protein 2;^Eukaryota; Metazoa; Chordata; Craniata; Vertebrata; Euteleostomi; Mammalia; Eutheria; Euarchontoglires; Primates; Haplorrhini; Catarrhini; Hominidae; Homo	PF08698.11^Fcf2^Fcf2 pre-rRNA processing^118-212^E:1.9e-37			ENOG410Z9Q4^deoxynucleotidyltransferase, terminal, interacting protein 2	KEGG:hsa:30836	GO:0005730^cellular_component^nucleolus`GO:0005634^cellular_component^nucleus`GO:0003723^molecular_function^RNA binding	GO:0005730^cellular_component^nucleolus`GO:0005634^cellular_component^nucleus`GO:0003723^molecular_function^RNA binding
TRINITY_DN10370_c0_g1	Beans_S2	Chickpeas_S1	-0.209698	4.78385	0.760057	1	TRINITY_DN10370_c0_g1_i1	ANKZ1_HUMAN^ANKZ1_HUMAN^Q:233-2020,H:74-718^30.3%ID^E:7e-62^RecName: Full=Ankyrin repeat and zinc finger domain-containing protein 1;^Eukaryota; Metazoa; Chordata; Craniata; Vertebrata; Euteleostomi; Mammalia; Eutheria; Euarchontoglires; Primates; Haplorrhini; Catarrhini; Hominidae; Homo		TRINITY_DN10370_c0_g1::TRINITY_DN10370_c0_g1_i1::g.32798::m.32798	71-2050[+]	ANKZ1_HUMAN^ANKZ1_HUMAN^Q:55-650,H:74-718^30.61%ID^E:9e-68^RecName: Full=Ankyrin repeat and zinc finger domain-containing protein 1;^Eukaryota; Metazoa; Chordata; Craniata; Vertebrata; Euteleostomi; Mammalia; Eutheria; Euarchontoglires; Primates; Haplorrhini; Catarrhini; Hominidae; Homo	PF18826.1^bVLRF1^bacteroidetes VLRF1 release factor^172-315^E:5.5e-51`PF13606.6^Ank_3^Ankyrin repeat^480-506^E:0.00013`PF00023.30^Ank^Ankyrin repeat^480-510^E:0.022`PF18716.1^VATC^Vms1-associating treble clef domain^617-652^E:1.8e-08			ENOG410XQAG^Ankyrin repeat and zinc finger domain containing 1	KEGG:hsa:55139	GO:0036266^cellular_component^Cdc48p-Npl4p-Vms1p AAA ATPase complex`GO:0005737^cellular_component^cytoplasm`GO:0016020^cellular_component^membrane`GO:0046872^molecular_function^metal ion binding`GO:0003676^molecular_function^nucleic acid binding`GO:0070301^biological_process^cellular response to hydrogen peroxide`GO:0072671^biological_process^mitochondria-associated ubiquitin-dependent protein ca…	GO:0036266^cellular_component^Cdc48p-Npl4p-Vms1p AAA ATPase complex`GO:0005737^cellular_component^cytoplasm`GO:0016020^cellular_component^membrane`GO:0046872^molecular_function^metal ion binding`GO:0003676^molecular_function^nucleic acid binding`GO:0070301^biological_process^cellular response to hydrogen peroxide`GO:0072671^biological_process^mitochondria-associated ubiquitin-dependent protein ca…	GO:0005515^molecular_function^protein binding
TRINITY_DN10373_c0_g1	Beans_S2	Chickpeas_S1	-0.0938444	3.47466	0.918522	1	TRINITY_DN10373_c0_g1_i1	LOLAL_DROME^LOLAL_DROME^Q:26-379,H:1-118^40.68%ID^E:6e-25^RecName: Full=Longitudinals lacking protein-like;^Eukaryota; Metazoa; Ecdysozoa; Arthropoda; Hexapoda; Insecta; Pterygota; Neoptera; Holometabola; Diptera; Brachycera; Muscomorpha; Ephydroidea; Drosophilidae; Drosophila; Sophophora		TRINITY_DN10373_c0_g1::TRINITY_DN10373_c0_g1_i1::g.32735::m.32735	2-991[+]	LOLAL_DROME^LOLAL_DROME^Q:9-126,H:1-118^40.68%ID^E:6e-25^RecName: Full=Longitudinals lacking protein-like;^Eukaryota; Metazoa; Ecdysozoa; Arthropoda; Hexapoda; Insecta; Pterygota; Neoptera; Holometabola; Diptera; Brachycera; Muscomorpha; Ephydroidea; Drosophilidae; Drosophila; Sophophora	PF00651.31^BTB^BTB/POZ domain^34-126^E:1.2e-22`PF00096.26^zf-C2H2^Zinc finger, C2H2 type^270-291^E:0.0011			ENOG4111H3T^BTB/POZ domain	KEGG:dme:Dmel_CG5738	GO:0000794^cellular_component^condensed nuclear chromosome`GO:0005634^cellular_component^nucleus`GO:0031519^cellular_component^PcG protein complex`GO:0005700^cellular_component^polytene chromosome`GO:0003677^molecular_function^DNA binding`GO:0031208^molecular_function^POZ domain binding`GO:0042803^molecular_function^protein homodimerization activity`GO:0006342^biological_process^chromatin silenci…	GO:0000794^cellular_component^condensed nuclear chromosome`GO:0005634^cellular_component^nucleus`GO:0031519^cellular_component^PcG protein complex`GO:0005700^cellular_component^polytene chromosome`GO:0003677^molecular_function^DNA binding`GO:0031208^molecular_function^POZ domain binding`GO:0042803^molecular_function^protein homodimerization activity`GO:0006342^biological_process^chromatin silenci…	GO:0005515^molecular_function^protein binding`GO:0003676^molecular_function^nucleic acid binding
TRINITY_DN10373_c0_g2	Beans_S2	Chickpeas_S1	-0.0945023	0.846059	1	1	TRINITY_DN10373_c0_g2_i1	LOLAL_DROME^LOLAL_DROME^Q:26-379,H:1-118^40.68%ID^E:2e-25^RecName: Full=Longitudinals lacking protein-like;^Eukaryota; Metazoa; Ecdysozoa; Arthropoda; Hexapoda; Insecta; Pterygota; Neoptera; Holometabola; Diptera; Brachycera; Muscomorpha; Ephydroidea; Drosophilidae; Drosophila; Sophophora		TRINITY_DN10373_c0_g2::TRINITY_DN10373_c0_g2_i1::g.32737::m.32737	2-778[+]	LOLAL_DROME^LOLAL_DROME^Q:9-126,H:1-118^40.68%ID^E:1e-25^RecName: Full=Longitudinals lacking protein-like;^Eukaryota; Metazoa; Ecdysozoa; Arthropoda; Hexapoda; Insecta; Pterygota; Neoptera; Holometabola; Diptera; Brachycera; Muscomorpha; Ephydroidea; Drosophilidae; Drosophila; Sophophora	PF00651.31^BTB^BTB/POZ domain^34-126^E:7e-23			ENOG4111H3T^BTB/POZ domain	KEGG:dme:Dmel_CG5738	GO:0000794^cellular_component^condensed nuclear chromosome`GO:0005634^cellular_component^nucleus`GO:0031519^cellular_component^PcG protein complex`GO:0005700^cellular_component^polytene chromosome`GO:0003677^molecular_function^DNA binding`GO:0031208^molecular_function^POZ domain binding`GO:0042803^molecular_function^protein homodimerization activity`GO:0006342^biological_process^chromatin silenci…	GO:0000794^cellular_component^condensed nuclear chromosome`GO:0005634^cellular_component^nucleus`GO:0031519^cellular_component^PcG protein complex`GO:0005700^cellular_component^polytene chromosome`GO:0003677^molecular_function^DNA binding`GO:0031208^molecular_function^POZ domain binding`GO:0042803^molecular_function^protein homodimerization activity`GO:0006342^biological_process^chromatin silenci…	GO:0005515^molecular_function^protein binding
TRINITY_DN10375_c2_g1	Beans_S2	Chickpeas_S1	0.0297934	1.41334	1	1	TRINITY_DN10375_c2_g1_i1			TRINITY_DN10375_c2_g1::TRINITY_DN10375_c2_g1_i1::g.32750::m.32750	1-333[+]
TRINITY_DN10375_c4_g1	Beans_S2	Chickpeas_S1	-0.505955	2.41162	0.499021	1	TRINITY_DN10375_c4_g1_i1			TRINITY_DN10375_c4_g1::TRINITY_DN10375_c4_g1_i1::g.32751::m.32751	2-391[+]
TRINITY_DN10380_c0_g1	Beans_S2	Chickpeas_S1	0.32017	5.66656	0.632107	1	TRINITY_DN10380_c0_g1_i1	DCP1B_MOUSE^DCP1B_MOUSE^Q:72-527,H:16-175^43.75%ID^E:5e-39^RecName: Full=mRNA-decapping enzyme 1B;^Eukaryota; Metazoa; Chordata; Craniata; Vertebrata; Euteleostomi; Mammalia; Eutheria; Euarchontoglires; Glires; Rodentia; Myomorpha; Muroidea; Muridae; Murinae; Mus; Mus		TRINITY_DN10380_c0_g1::TRINITY_DN10380_c0_g1_i1::g.32764::m.32764	48-1307[+]	DCP1B_MOUSE^DCP1B_MOUSE^Q:9-160,H:16-175^43.75%ID^E:7e-41^RecName: Full=mRNA-decapping enzyme 1B;^Eukaryota; Metazoa; Chordata; Craniata; Vertebrata; Euteleostomi; Mammalia; Eutheria; Euarchontoglires; Glires; Rodentia; Myomorpha; Muroidea; Muridae; Murinae; Mus; Mus	PF06058.13^DCP1^Dcp1-like decapping family^8-120^E:2.9e-40`PF16741.5^mRNA_decap_C^mRNA-decapping enzyme C-terminus^368-406^E:2e-16			ENOG410XRY6^DCP1 decapping enzyme homolog b (S. cerevisiae)		GO:0005829^cellular_component^cytosol`GO:0043231^cellular_component^intracellular membrane-bounded organelle`GO:0005634^cellular_component^nucleus`GO:0000932^cellular_component^P-body`GO:0008047^molecular_function^enzyme activator activity`GO:0016787^molecular_function^hydrolase activity`GO:0000290^biological_process^deadenylation-dependent decapping of nuclear-transcribed mRNA`GO:0031087^biologi…	GO:0005829^cellular_component^cytosol`GO:0043231^cellular_component^intracellular membrane-bounded organelle`GO:0005634^cellular_component^nucleus`GO:0000932^cellular_component^P-body`GO:0008047^molecular_function^enzyme activator activity`GO:0016787^molecular_function^hydrolase activity`GO:0000290^biological_process^deadenylation-dependent decapping of nuclear-transcribed mRNA`GO:0031087^biologi…	GO:0008047^molecular_function^enzyme activator activity`GO:0000290^biological_process^deadenylation-dependent decapping of nuclear-transcribed mRNA`GO:0043085^biological_process^positive regulation of catalytic activity
TRINITY_DN10382_c0_g1	Beans_S2	Chickpeas_S1	0.674957	5.713	0.313055	1	TRINITY_DN10382_c0_g1_i1	NKX61_MESAU^NKX61_MESAU^Q:929-1351,H:192-322^65.73%ID^E:3e-43^RecName: Full=Homeobox protein Nkx-6.1;^Eukaryota; Metazoa; Chordata; Craniata; Vertebrata; Euteleostomi; Mammalia; Eutheria; Euarchontoglires; Glires; Rodentia; Myomorpha; Muroidea; Cricetidae; Cricetinae; Mesocricetus		TRINITY_DN10382_c0_g1::TRINITY_DN10382_c0_g1_i1::g.32779::m.32779	380-1381[+]	NKX62_HUMAN^NKX62_HUMAN^Q:47-323,H:13-237^44.8%ID^E:2e-47^RecName: Full=Homeobox protein Nkx-6.2;^Eukaryota; Metazoa; Chordata; Craniata; Vertebrata; Euteleostomi; Mammalia; Eutheria; Euarchontoglires; Primates; Haplorrhini; Catarrhini; Hominidae; Homo	PF00046.29^Homeodomain^Homeodomain^235-291^E:5.3e-21			ENOG410XT1X^nK6 homeobox	KEGG:hsa:84504`KO:K09350	GO:0005634^cellular_component^nucleus`GO:0003700^molecular_function^DNA-binding transcription factor activity`GO:0043565^molecular_function^sequence-specific DNA binding`GO:0051594^biological_process^detection of glucose`GO:0000122^biological_process^negative regulation of transcription by RNA polymerase II`GO:0001764^biological_process^neuron migration`GO:0031016^biological_process^pancreas deve…	GO:0000790^cellular_component^nuclear chromatin`GO:0005634^cellular_component^nucleus`GO:0003677^molecular_function^DNA binding`GO:0003700^molecular_function^DNA-binding transcription factor activity`GO:0000981^molecular_function^DNA-binding transcription factor activity, RNA polymerase II-specific`GO:0001227^molecular_function^DNA-binding transcription repressor activity, RNA polymerase II-speci…	GO:0003677^molecular_function^DNA binding
TRINITY_DN10383_c0_g2	Beans_S2	Chickpeas_S1	-0.121469	2.02172	0.893954	1	TRINITY_DN10383_c0_g2_i1			TRINITY_DN10383_c0_g2::TRINITY_DN10383_c0_g2_i1::g.32733::m.32733	411-863[+]
TRINITY_DN10387_c0_g1	Beans_S2	Chickpeas_S1	0.436736	6.23817	0.510266	1	TRINITY_DN10387_c0_g1_i1	RHG20_HUMAN^RHG20_HUMAN^Q:410-1105,H:357-579^30.34%ID^E:4e-21^RecName: Full=Rho GTPase-activating protein 20;^Eukaryota; Metazoa; Chordata; Craniata; Vertebrata; Euteleostomi; Mammalia; Eutheria; Euarchontoglires; Primates; Haplorrhini; Catarrhini; Hominidae; Homo		TRINITY_DN10387_c0_g1::TRINITY_DN10387_c0_g1_i1::g.32763::m.32763	326-1300[+]	RHG20_HUMAN^RHG20_HUMAN^Q:29-260,H:357-579^30.34%ID^E:5e-22^RecName: Full=Rho GTPase-activating protein 20;^Eukaryota; Metazoa; Chordata; Craniata; Vertebrata; Euteleostomi; Mammalia; Eutheria; Euarchontoglires; Primates; Haplorrhini; Catarrhini; Hominidae; Homo	PF00620.27^RhoGAP^RhoGAP domain^55-198^E:1.7e-25			ENOG410YV4E^activating protein	KEGG:hsa:57569`KO:K20641	GO:0005829^cellular_component^cytosol`GO:0005096^molecular_function^GTPase activator activity`GO:0051056^biological_process^regulation of small GTPase mediated signal transduction`GO:0007165^biological_process^signal transduction	GO:0005829^cellular_component^cytosol`GO:0005096^molecular_function^GTPase activator activity`GO:0051056^biological_process^regulation of small GTPase mediated signal transduction`GO:0007165^biological_process^signal transduction	GO:0007165^biological_process^signal transduction
TRINITY_DN10390_c0_g1	Beans_S2	Chickpeas_S1	-3.80513	2.44062	2.95262e-05	0.00174378	TRINITY_DN10390_c0_g1_i1	SC6A1_HUMAN^SC6A1_HUMAN^Q:307-2112,H:16-592^56.31%ID^E:0^RecName: Full=Sodium- and chloride-dependent GABA transporter 1;^Eukaryota; Metazoa; Chordata; Craniata; Vertebrata; Euteleostomi; Mammalia; Eutheria; Euarchontoglires; Primates; Haplorrhini; Catarrhini; Hominidae; Homo		TRINITY_DN10390_c0_g1::TRINITY_DN10390_c0_g1_i1::g.32785::m.32785	241-2118[+]	SC6A1_HUMAN^SC6A1_HUMAN^Q:23-624,H:16-592^56.31%ID^E:0^RecName: Full=Sodium- and chloride-dependent GABA transporter 1;^Eukaryota; Metazoa; Chordata; Craniata; Vertebrata; Euteleostomi; Mammalia; Eutheria; Euarchontoglires; Primates; Haplorrhini; Catarrhini; Hominidae; Homo	PF00209.18^SNF^Sodium:neurotransmitter symporter family^51-590^E:5e-221		ExpAA=277.26^PredHel=12^Topology=i60-79o89-111i132-154o240-262i271-293o320-342i355-377o404-426i455-477o487-509i530-552o567-589i	COG0733^Transporter	KEGG:hsa:6529`KO:K05034	GO:0030424^cellular_component^axon`GO:0009986^cellular_component^cell surface`GO:0098982^cellular_component^GABA-ergic synapse`GO:0016021^cellular_component^integral component of membrane`GO:0099055^cellular_component^integral component of postsynaptic membrane`GO:0099056^cellular_component^integral component of presynaptic membrane`GO:0016020^cellular_component^membrane`GO:0043005^cellular_compo…	GO:0030424^cellular_component^axon`GO:0009986^cellular_component^cell surface`GO:0098982^cellular_component^GABA-ergic synapse`GO:0016021^cellular_component^integral component of membrane`GO:0099055^cellular_component^integral component of postsynaptic membrane`GO:0099056^cellular_component^integral component of presynaptic membrane`GO:0016020^cellular_component^membrane`GO:0043005^cellular_compo…	GO:0016021^cellular_component^integral component of membrane
TRINITY_DN10390_c0_g2	Beans_S2	Chickpeas_S1	0.545442	4.04209	0.438553	1	TRINITY_DN10390_c0_g2_i1	SC6A1_HUMAN^SC6A1_HUMAN^Q:376-2181,H:16-592^56.31%ID^E:0^RecName: Full=Sodium- and chloride-dependent GABA transporter 1;^Eukaryota; Metazoa; Chordata; Craniata; Vertebrata; Euteleostomi; Mammalia; Eutheria; Euarchontoglires; Primates; Haplorrhini; Catarrhini; Hominidae; Homo		TRINITY_DN10390_c0_g2::TRINITY_DN10390_c0_g2_i1::g.32786::m.32786	310-2187[+]	SC6A1_HUMAN^SC6A1_HUMAN^Q:23-624,H:16-592^56.31%ID^E:0^RecName: Full=Sodium- and chloride-dependent GABA transporter 1;^Eukaryota; Metazoa; Chordata; Craniata; Vertebrata; Euteleostomi; Mammalia; Eutheria; Euarchontoglires; Primates; Haplorrhini; Catarrhini; Hominidae; Homo	PF00209.18^SNF^Sodium:neurotransmitter symporter family^51-590^E:5e-221		ExpAA=277.26^PredHel=12^Topology=i60-79o89-111i132-154o240-262i271-293o320-342i355-377o404-426i455-477o487-509i530-552o567-589i	COG0733^Transporter	KEGG:hsa:6529`KO:K05034	GO:0030424^cellular_component^axon`GO:0009986^cellular_component^cell surface`GO:0098982^cellular_component^GABA-ergic synapse`GO:0016021^cellular_component^integral component of membrane`GO:0099055^cellular_component^integral component of postsynaptic membrane`GO:0099056^cellular_component^integral component of presynaptic membrane`GO:0016020^cellular_component^membrane`GO:0043005^cellular_compo…	GO:0030424^cellular_component^axon`GO:0009986^cellular_component^cell surface`GO:0098982^cellular_component^GABA-ergic synapse`GO:0016021^cellular_component^integral component of membrane`GO:0099055^cellular_component^integral component of postsynaptic membrane`GO:0099056^cellular_component^integral component of presynaptic membrane`GO:0016020^cellular_component^membrane`GO:0043005^cellular_compo…	GO:0016021^cellular_component^integral component of membrane
TRINITY_DN10392_c0_g1	Beans_S2	Chickpeas_S1	-0.0329156	6.82334	0.962852	1	TRINITY_DN10392_c0_g1_i1	PAIP1_MOUSE^PAIP1_MOUSE^Q:264-1364,H:16-396^24.28%ID^E:8e-16^RecName: Full=Polyadenylate-binding protein-interacting protein 1;^Eukaryota; Metazoa; Chordata; Craniata; Vertebrata; Euteleostomi; Mammalia; Eutheria; Euarchontoglires; Glires; Rodentia; Myomorpha; Muroidea; Muridae; Murinae; Mus; Mus		TRINITY_DN10392_c0_g1::TRINITY_DN10392_c0_g1_i1::g.32778::m.32778	204-1367[+]	PAIP1_MOUSE^PAIP1_MOUSE^Q:110-387,H:75-396^26.3%ID^E:5e-16^RecName: Full=Polyadenylate-binding protein-interacting protein 1;^Eukaryota; Metazoa; Chordata; Craniata; Vertebrata; Euteleostomi; Mammalia; Eutheria; Euarchontoglires; Glires; Rodentia; Myomorpha; Muroidea; Muridae; Murinae; Mus; Mus	PF02854.19^MIF4G^MIF4G domain^115-280^E:3.1e-09			ENOG41109D3^Poly(A) binding protein interacting protein 1	KEGG:mmu:218693`KO:K14322	GO:0005737^cellular_component^cytoplasm`GO:0003723^molecular_function^RNA binding`GO:0008494^molecular_function^translation activator activity`GO:0006446^biological_process^regulation of translational initiation	GO:0005737^cellular_component^cytoplasm`GO:0003723^molecular_function^RNA binding`GO:0008494^molecular_function^translation activator activity`GO:0006446^biological_process^regulation of translational initiation	GO:0003723^molecular_function^RNA binding`GO:0005515^molecular_function^protein binding
TRINITY_DN10394_c0_g1	Beans_S2	Chickpeas_S1	0.177168	5.67905	0.793013	1	TRINITY_DN10394_c0_g1_i1	PLD3_MOUSE^PLD3_MOUSE^Q:301-1551,H:71-477^48.8%ID^E:1e-124^RecName: Full=Phospholipase D3;^Eukaryota; Metazoa; Chordata; Craniata; Vertebrata; Euteleostomi; Mammalia; Eutheria; Euarchontoglires; Glires; Rodentia; Myomorpha; Muroidea; Muridae; Murinae; Mus; Mus		TRINITY_DN10394_c0_g1::TRINITY_DN10394_c0_g1_i1::g.32794::m.32794	1-1560[+]	PLD3_XENLA^PLD3_XENLA^Q:75-515,H:47-482^48.76%ID^E:1e-140^RecName: Full=Phospholipase D3;^Eukaryota; Metazoa; Chordata; Craniata; Vertebrata; Euteleostomi; Amphibia; Batrachia; Anura; Pipoidea; Pipidae; Xenopodinae; Xenopus; Xenopus	PF13091.6^PLDc_2^PLD-like domain^141-284^E:2.3e-15`PF00614.22^PLDc^Phospholipase D Active site motif^229-255^E:6.3e-07`PF13918.6^PLDc_3^PLD-like domain^258-434^E:7e-38`PF13091.6^PLDc_2^PLD-like domain^345-506^E:1.8e-08		ExpAA=21.45^PredHel=1^Topology=i70-89o	ENOG410XQZ4^PhosphoLipase D family member	KEGG:xla:398831`KO:K16860	GO:0005789^cellular_component^endoplasmic reticulum membrane`GO:0016021^cellular_component^integral component of membrane`GO:0070290^molecular_function^N-acylphosphatidylethanolamine-specific phospholipase D activity`GO:0004630^molecular_function^phospholipase D activity`GO:0016042^biological_process^lipid catabolic process	GO:0005789^cellular_component^endoplasmic reticulum membrane`GO:0016021^cellular_component^integral component of membrane`GO:0070290^molecular_function^N-acylphosphatidylethanolamine-specific phospholipase D activity`GO:0004630^molecular_function^phospholipase D activity`GO:0016042^biological_process^lipid catabolic process	GO:0003824^molecular_function^catalytic activity
TRINITY_DN10396_c0_g1	Beans_S2	Chickpeas_S1	-0.478668	2.48207	0.518754	1	TRINITY_DN10396_c0_g1_i1	YSM6_CAEEL^YSM6_CAEEL^Q:915-295,H:11-213^25.6%ID^E:2e-11^RecName: Full=Putative uncharacterized transposon-derived protein F52C9.6;^Eukaryota; Metazoa; Ecdysozoa; Nematoda; Chromadorea; Rhabditida; Rhabditina; Rhabditomorpha; Rhabditoidea; Rhabditidae; Peloderinae; Caenorhabditis		TRINITY_DN10396_c0_g1::TRINITY_DN10396_c0_g1_i1::g.32787::m.32787	106-1116[-]	YSM6_CAEEL^YSM6_CAEEL^Q:68-327,H:11-272^25.19%ID^E:2e-17^RecName: Full=Putative uncharacterized transposon-derived protein F52C9.6;^Eukaryota; Metazoa; Ecdysozoa; Nematoda; Chromadorea; Rhabditida; Rhabditina; Rhabditomorpha; Rhabditoidea; Rhabditidae; Peloderinae; Caenorhabditis	PF00078.27^RVT_1^Reverse transcriptase (RNA-dependent DNA polymerase)^2-143^E:4.2e-16
TRINITY_DN10398_c0_g1	Beans_S2	Chickpeas_S1	-1.98877	6.33775	0.0037494	0.087232	TRINITY_DN10398_c0_g1_i1	CUD1_SCHGR^CUD1_SCHGR^Q:154-501,H:68-183^54.31%ID^E:6e-34^RecName: Full=Endocuticle structural glycoprotein SgAbd-1;^Eukaryota; Metazoa; Ecdysozoa; Arthropoda; Hexapoda; Insecta; Pterygota; Neoptera; Polyneoptera; Orthoptera; Caelifera; Acrididea; Acridomorpha; Acridoidea; Acrididae; Cyrtacanthacridinae; Schistocerca		TRINITY_DN10398_c0_g1::TRINITY_DN10398_c0_g1_i1::g.32727::m.32727	1-507[+]	CUD1_SCHGR^CUD1_SCHGR^Q:52-167,H:68-183^54.31%ID^E:2e-34^RecName: Full=Endocuticle structural glycoprotein SgAbd-1;^Eukaryota; Metazoa; Ecdysozoa; Arthropoda; Hexapoda; Insecta; Pterygota; Neoptera; Polyneoptera; Orthoptera; Caelifera; Acrididea; Acridomorpha; Acridoidea; Acrididae; Cyrtacanthacridinae; Schistocerca	PF00379.23^Chitin_bind_4^Insect cuticle protein^74-129^E:2.1e-13					GO:0042302^molecular_function^structural constituent of cuticle	GO:0042302^molecular_function^structural constituent of cuticle	GO:0042302^molecular_function^structural constituent of cuticle
TRINITY_DN10400_c0_g1	Beans_S2	Chickpeas_S1	0.0455356	3.65378	0.963823	1	TRINITY_DN10400_c0_g1_i1	WASC4_HUMAN^WASC4_HUMAN^Q:81-2135,H:430-1134^44.05%ID^E:0^RecName: Full=WASH complex subunit 4 {ECO:0000312|HGNC:HGNC:29174};^Eukaryota; Metazoa; Chordata; Craniata; Vertebrata; Euteleostomi; Mammalia; Eutheria; Euarchontoglires; Primates; Haplorrhini; Catarrhini; Hominidae; Homo		TRINITY_DN10400_c0_g1::TRINITY_DN10400_c0_g1_i1::g.22858::m.22858	3-2141[+]	WASC4_HUMAN^WASC4_HUMAN^Q:27-711,H:430-1134^44.05%ID^E:0^RecName: Full=WASH complex subunit 4 {ECO:0000312|HGNC:HGNC:29174};^Eukaryota; Metazoa; Chordata; Craniata; Vertebrata; Euteleostomi; Mammalia; Eutheria; Euarchontoglires; Primates; Haplorrhini; Catarrhini; Hominidae; Homo	PF14745.6^WASH-7_N^WASH complex subunit 7, N-terminal^20-196^E:4.9e-21`PF14744.6^WASH-7_mid^WASH complex subunit 7^197-527^E:2.7e-127`PF14746.6^WASH-7_C^WASH complex subunit 7, C-terminal^547-711^E:6.2e-54			ENOG410XRKB^kiaa1033	KEGG:hsa:23325`KO:K18465	GO:0005769^cellular_component^early endosome`GO:0005768^cellular_component^endosome`GO:0005654^cellular_component^nucleoplasm`GO:0071203^cellular_component^WASH complex`GO:0016197^biological_process^endosomal transport`GO:0007032^biological_process^endosome organization`GO:0015031^biological_process^protein transport	GO:0005769^cellular_component^early endosome`GO:0005768^cellular_component^endosome`GO:0005654^cellular_component^nucleoplasm`GO:0071203^cellular_component^WASH complex`GO:0016197^biological_process^endosomal transport`GO:0007032^biological_process^endosome organization`GO:0015031^biological_process^protein transport
TRINITY_DN10400_c1_g1	Beans_S2	Chickpeas_S1	0.297241	2.89979	0.678827	1	TRINITY_DN10400_c1_g1_i1	WASC4_HUMAN^WASC4_HUMAN^Q:155-1234,H:14-400^26.57%ID^E:8e-21^RecName: Full=WASH complex subunit 4 {ECO:0000312|HGNC:HGNC:29174};^Eukaryota; Metazoa; Chordata; Craniata; Vertebrata; Euteleostomi; Mammalia; Eutheria; Euarchontoglires; Primates; Haplorrhini; Catarrhini; Hominidae; Homo		TRINITY_DN10400_c1_g1::TRINITY_DN10400_c1_g1_i1::g.22859::m.22859	131-1234[+]	WASC4_HUMAN^WASC4_HUMAN^Q:9-368,H:14-400^27.62%ID^E:9e-24^RecName: Full=WASH complex subunit 4 {ECO:0000312|HGNC:HGNC:29174};^Eukaryota; Metazoa; Chordata; Craniata; Vertebrata; Euteleostomi; Mammalia; Eutheria; Euarchontoglires; Primates; Haplorrhini; Catarrhini; Hominidae; Homo	PF14745.6^WASH-7_N^WASH complex subunit 7, N-terminal^29-366^E:3.3e-47			ENOG410XRKB^kiaa1033	KEGG:hsa:23325`KO:K18465	GO:0005769^cellular_component^early endosome`GO:0005768^cellular_component^endosome`GO:0005654^cellular_component^nucleoplasm`GO:0071203^cellular_component^WASH complex`GO:0016197^biological_process^endosomal transport`GO:0007032^biological_process^endosome organization`GO:0015031^biological_process^protein transport	GO:0005769^cellular_component^early endosome`GO:0005768^cellular_component^endosome`GO:0005654^cellular_component^nucleoplasm`GO:0071203^cellular_component^WASH complex`GO:0016197^biological_process^endosomal transport`GO:0007032^biological_process^endosome organization`GO:0015031^biological_process^protein transport
TRINITY_DN10403_c0_g1	Beans_S2	Chickpeas_S1	-0.746578	3.68817	0.291839	1	TRINITY_DN10403_c0_g1_i1	MIPT3_MOUSE^MIPT3_MOUSE^Q:83-466,H:1-128^52.34%ID^E:6e-26^RecName: Full=TRAF3-interacting protein 1;^Eukaryota; Metazoa; Chordata; Craniata; Vertebrata; Euteleostomi; Mammalia; Eutheria; Euarchontoglires; Glires; Rodentia; Myomorpha; Muroidea; Muridae; Murinae; Mus; Mus`MIPT3_MOUSE^MIPT3_MOUSE^Q:1340-1672,H:468-589^32.79%ID^E:1e-12^RecName: Full=TRAF3-interacting protein 1;^Eukaryota; Metazoa; Ch…		TRINITY_DN10403_c0_g1::TRINITY_DN10403_c0_g1_i1::g.22968::m.22968	71-1762[+]	MIPT3_MOUSE^MIPT3_MOUSE^Q:5-132,H:1-128^52.34%ID^E:7e-37^RecName: Full=TRAF3-interacting protein 1;^Eukaryota; Metazoa; Chordata; Craniata; Vertebrata; Euteleostomi; Mammalia; Eutheria; Euarchontoglires; Glires; Rodentia; Myomorpha; Muroidea; Muridae; Murinae; Mus; Mus	PF10243.9^MIP-T3^Microtubule-binding protein MIP-T3 CH-like domain^10-119^E:1.1e-43`PF17749.1^MIP-T3_C^Microtubule-binding protein MIP-T3 C-terminal region^424-562^E:1.8e-28			ENOG410ZHUT^TNF receptor-associated factor 3 interacting protein 1	KEGG:mmu:74019`KO:K19680	GO:0005930^cellular_component^axoneme`GO:0005813^cellular_component^centrosome`GO:0036064^cellular_component^ciliary basal body`GO:0097546^cellular_component^ciliary base`GO:0097542^cellular_component^ciliary tip`GO:0035869^cellular_component^ciliary transition zone`GO:0005929^cellular_component^cilium`GO:0005829^cellular_component^cytosol`GO:0030992^cellular_component^intraciliary transport part…	GO:0005930^cellular_component^axoneme`GO:0005813^cellular_component^centrosome`GO:0036064^cellular_component^ciliary basal body`GO:0097546^cellular_component^ciliary base`GO:0097542^cellular_component^ciliary tip`GO:0035869^cellular_component^ciliary transition zone`GO:0005929^cellular_component^cilium`GO:0005829^cellular_component^cytosol`GO:0030992^cellular_component^intraciliary transport part…
TRINITY_DN10404_c0_g1	Beans_S2	Chickpeas_S1	0.169293	5.64292	0.801478	1	TRINITY_DN10404_c0_g1_i1	P85A_BOVIN^P85A_BOVIN^Q:1210-3030,H:128-720^39.52%ID^E:3e-117^RecName: Full=Phosphatidylinositol 3-kinase regulatory subunit alpha;^Eukaryota; Metazoa; Chordata; Craniata; Vertebrata; Euteleostomi; Mammalia; Eutheria; Laurasiatheria; Cetartiodactyla; Ruminantia; Pecora; Bovidae; Bovinae; Bos		TRINITY_DN10404_c0_g1::TRINITY_DN10404_c0_g1_i1::g.22958::m.22958	301-3078[+]	P85A_BOVIN^P85A_BOVIN^Q:304-910,H:128-720^40.32%ID^E:5e-130^RecName: Full=Phosphatidylinositol 3-kinase regulatory subunit alpha;^Eukaryota; Metazoa; Chordata; Craniata; Vertebrata; Euteleostomi; Mammalia; Eutheria; Laurasiatheria; Cetartiodactyla; Ruminantia; Pecora; Bovidae; Bovinae; Bos	PF00536.30^SAM_1^SAM domain (Sterile alpha motif)^134-196^E:3e-09`PF07647.17^SAM_2^SAM domain (Sterile alpha motif)^135-196^E:5.5e-11`PF00130.22^C1_1^Phorbol esters/diacylglycerol binding domain (C1 domain)^222-272^E:3.8e-07`PF00620.27^RhoGAP^RhoGAP domain^305-456^E:5.2e-24`PF00017.24^SH2^SH2 domain^531-605^E:8.4e-17`PF16454.5^PI3K_P85_iSH2^Phosphatidylinositol 3-kinase regulatory subunit P85 int…			ENOG410XP6R^Phosphoinositide-3-kinase, regulatory subunit	KEGG:bta:282307`KO:K02649	GO:0005911^cellular_component^cell-cell junction`GO:0005801^cellular_component^cis-Golgi network`GO:0005829^cellular_component^cytosol`GO:0005634^cellular_component^nucleus`GO:1990578^cellular_component^perinuclear endoplasmic reticulum membrane`GO:0005942^cellular_component^phosphatidylinositol 3-kinase complex`GO:0005943^cellular_component^phosphatidylinositol 3-kinase complex, class IA`GO:0046…	GO:0005911^cellular_component^cell-cell junction`GO:0005801^cellular_component^cis-Golgi network`GO:0005829^cellular_component^cytosol`GO:0005634^cellular_component^nucleus`GO:1990578^cellular_component^perinuclear endoplasmic reticulum membrane`GO:0005942^cellular_component^phosphatidylinositol 3-kinase complex`GO:0005943^cellular_component^phosphatidylinositol 3-kinase complex, class IA`GO:0046…	GO:0005515^molecular_function^protein binding`GO:0035556^biological_process^intracellular signal transduction`GO:0007165^biological_process^signal transduction`GO:0006282^biological_process^regulation of DNA repair
TRINITY_DN10405_c0_g1	Beans_S2	Chickpeas_S1	-0.855066	8.95201	0.194571	1	TRINITY_DN10405_c0_g1_i1	PGDH_CAVPO^PGDH_CAVPO^Q:145-837,H:3-234^36.32%ID^E:7e-42^RecName: Full=15-hydroxyprostaglandin dehydrogenase [NAD(+)];^Eukaryota; Metazoa; Chordata; Craniata; Vertebrata; Euteleostomi; Mammalia; Eutheria; Euarchontoglires; Glires; Rodentia; Hystricomorpha; Caviidae; Cavia		TRINITY_DN10405_c0_g1::TRINITY_DN10405_c0_g1_i1::g.22886::m.22886	136-948[+]	PGDH_CAVPO^PGDH_CAVPO^Q:4-234,H:3-234^36.32%ID^E:3e-43^RecName: Full=15-hydroxyprostaglandin dehydrogenase [NAD(+)];^Eukaryota; Metazoa; Chordata; Craniata; Vertebrata; Euteleostomi; Mammalia; Eutheria; Euarchontoglires; Glires; Rodentia; Hystricomorpha; Caviidae; Cavia	PF00106.25^adh_short^short chain dehydrogenase^7-193^E:5.7e-45`PF08659.10^KR^KR domain^9-147^E:1.4e-07`PF13561.6^adh_short_C2^Enoyl-(Acyl carrier protein) reductase^13-197^E:2.1e-28			COG1028^Dehydrogenase reductase		GO:0005737^cellular_component^cytoplasm`GO:0016404^molecular_function^15-hydroxyprostaglandin dehydrogenase (NAD+) activity`GO:0003824^molecular_function^catalytic activity`GO:0051287^molecular_function^NAD binding`GO:0070403^molecular_function^NAD+ binding`GO:0004957^molecular_function^prostaglandin E receptor activity`GO:0097070^biological_process^ductus arteriosus closure`GO:0007565^biological…	GO:0005737^cellular_component^cytoplasm`GO:0016404^molecular_function^15-hydroxyprostaglandin dehydrogenase (NAD+) activity`GO:0003824^molecular_function^catalytic activity`GO:0051287^molecular_function^NAD binding`GO:0070403^molecular_function^NAD+ binding`GO:0004957^molecular_function^prostaglandin E receptor activity`GO:0097070^biological_process^ductus arteriosus closure`GO:0007565^biological…
TRINITY_DN10407_c1_g1	Beans_S2	Chickpeas_S1	0.745573	1.70798	0.410207	1	TRINITY_DN10407_c1_g1_i1	DYH2_MOUSE^DYH2_MOUSE^Q:1-900,H:2940-3221^57.33%ID^E:4e-107^RecName: Full=Dynein heavy chain 2, axonemal;^Eukaryota; Metazoa; Chordata; Craniata; Vertebrata; Euteleostomi; Mammalia; Eutheria; Euarchontoglires; Glires; Rodentia; Myomorpha; Muroidea; Muridae; Murinae; Mus; Mus		TRINITY_DN10407_c1_g1::TRINITY_DN10407_c1_g1_i1::g.22887::m.22887	1-900[+]	DYH2_MOUSE^DYH2_MOUSE^Q:1-300,H:2940-3221^57.33%ID^E:4e-107^RecName: Full=Dynein heavy chain 2, axonemal;^Eukaryota; Metazoa; Chordata; Craniata; Vertebrata; Euteleostomi; Mammalia; Eutheria; Euarchontoglires; Glires; Rodentia; Myomorpha; Muroidea; Muridae; Murinae; Mus; Mus	PF12780.7^AAA_8^P-loop containing dynein motor region D4^1-100^E:1.8e-22`PF12777.7^MT^Microtubule-binding stalk of dynein motor^114-295^E:1.2e-16			COG5245^heavy chain		GO:0005930^cellular_component^axoneme`GO:0030286^cellular_component^dynein complex`GO:0036156^cellular_component^inner dynein arm`GO:0005874^cellular_component^microtubule`GO:0031514^cellular_component^motile cilium`GO:0005524^molecular_function^ATP binding`GO:0008569^molecular_function^ATP-dependent microtubule motor activity, minus-end-directed`GO:0045505^molecular_function^dynein intermediate …	GO:0005930^cellular_component^axoneme`GO:0030286^cellular_component^dynein complex`GO:0036156^cellular_component^inner dynein arm`GO:0005874^cellular_component^microtubule`GO:0031514^cellular_component^motile cilium`GO:0005524^molecular_function^ATP binding`GO:0008569^molecular_function^ATP-dependent microtubule motor activity, minus-end-directed`GO:0045505^molecular_function^dynein intermediate …
TRINITY_DN10408_c0_g1	Beans_S2	Chickpeas_S1	-0.137536	6.26932	0.8377	1	TRINITY_DN10408_c0_g1_i1	BTBDA_MOUSE^BTBDA_MOUSE^Q:523-1326,H:165-434^77.04%ID^E:5e-130^RecName: Full=BTB/POZ domain-containing protein 10;^Eukaryota; Metazoa; Chordata; Craniata; Vertebrata; Euteleostomi; Mammalia; Eutheria; Euarchontoglires; Glires; Rodentia; Myomorpha; Muroidea; Muridae; Murinae; Mus; Mus		TRINITY_DN10408_c0_g1::TRINITY_DN10408_c0_g1_i1::g.22908::m.22908	106-1500[+]	BTBDA_MOUSE^BTBDA_MOUSE^Q:140-407,H:165-434^77.04%ID^E:3e-144^RecName: Full=BTB/POZ domain-containing protein 10;^Eukaryota; Metazoa; Chordata; Craniata; Vertebrata; Euteleostomi; Mammalia; Eutheria; Euarchontoglires; Glires; Rodentia; Myomorpha; Muroidea; Muridae; Murinae; Mus; Mus	PF16017.5^BTB_3^BTB/POZ domain^143-246^E:8.2e-50			ENOG410XSS5^BTB (POZ) domain containing 10	KEGG:mmu:68815`KO:K10482	GO:0005737^cellular_component^cytoplasm`GO:0001650^cellular_component^fibrillar center`GO:0005634^cellular_component^nucleus`GO:1901215^biological_process^negative regulation of neuron death`GO:0042327^biological_process^positive regulation of phosphorylation`GO:0044342^biological_process^type B pancreatic cell proliferation	GO:0005737^cellular_component^cytoplasm`GO:0001650^cellular_component^fibrillar center`GO:0005634^cellular_component^nucleus`GO:1901215^biological_process^negative regulation of neuron death`GO:0042327^biological_process^positive regulation of phosphorylation`GO:0044342^biological_process^type B pancreatic cell proliferation
TRINITY_DN10410_c0_g1	Beans_S2	Chickpeas_S1	-0.431144	7.01175	0.515021	1	TRINITY_DN10410_c0_g1_i1	PTN7_HUMAN^PTN7_HUMAN^Q:2291-3184,H:80-354^34%ID^E:4e-48^RecName: Full=Tyrosine-protein phosphatase non-receptor type 7;^Eukaryota; Metazoa; Chordata; Craniata; Vertebrata; Euteleostomi; Mammalia; Eutheria; Euarchontoglires; Primates; Haplorrhini; Catarrhini; Hominidae; Homo		TRINITY_DN10410_c0_g1::TRINITY_DN10410_c0_g1_i1::g.22861::m.22861	302-3211[+]	PTN7_HUMAN^PTN7_HUMAN^Q:664-961,H:80-354^34%ID^E:2e-48^RecName: Full=Tyrosine-protein phosphatase non-receptor type 7;^Eukaryota; Metazoa; Chordata; Craniata; Vertebrata; Euteleostomi; Mammalia; Eutheria; Euarchontoglires; Primates; Haplorrhini; Catarrhini; Hominidae; Homo	PF00102.27^Y_phosphatase^Protein-tyrosine phosphatase^704-954^E:1.8e-68		ExpAA=25.49^PredHel=1^Topology=o584-606i	COG5599^protein tyrosine phosphatase	KEGG:hsa:5778`KO:K18019	GO:0005737^cellular_component^cytoplasm`GO:0009898^cellular_component^cytoplasmic side of plasma membrane`GO:0005856^cellular_component^cytoskeleton`GO:0005829^cellular_component^cytosol`GO:0005654^cellular_component^nucleoplasm`GO:0004725^molecular_function^protein tyrosine phosphatase activity`GO:0071345^biological_process^cellular response to cytokine stimulus`GO:0006470^biological_process^pro…	GO:0005737^cellular_component^cytoplasm`GO:0009898^cellular_component^cytoplasmic side of plasma membrane`GO:0005856^cellular_component^cytoskeleton`GO:0005829^cellular_component^cytosol`GO:0005654^cellular_component^nucleoplasm`GO:0004725^molecular_function^protein tyrosine phosphatase activity`GO:0071345^biological_process^cellular response to cytokine stimulus`GO:0006470^biological_process^pro…	GO:0004725^molecular_function^protein tyrosine phosphatase activity`GO:0006470^biological_process^protein dephosphorylation
TRINITY_DN10411_c0_g1	Beans_S2	Chickpeas_S1	-0.132823	6.92908	0.841663	1	TRINITY_DN10411_c0_g1_i1	BRX1_DROME^BRX1_DROME^Q:207-1019,H:28-304^65.7%ID^E:9e-130^RecName: Full=Ribosome biogenesis protein BRX1 homolog;^Eukaryota; Metazoa; Ecdysozoa; Arthropoda; Hexapoda; Insecta; Pterygota; Neoptera; Holometabola; Diptera; Brachycera; Muscomorpha; Ephydroidea; Drosophilidae; Drosophila; Sophophora		TRINITY_DN10411_c0_g1::TRINITY_DN10411_c0_g1_i1::g.22925::m.22925	141-1322[+]	BRX1_DROME^BRX1_DROME^Q:23-293,H:28-304^65.7%ID^E:6e-132^RecName: Full=Ribosome biogenesis protein BRX1 homolog;^Eukaryota; Metazoa; Ecdysozoa; Arthropoda; Hexapoda; Insecta; Pterygota; Neoptera; Holometabola; Diptera; Brachycera; Muscomorpha; Ephydroidea; Drosophilidae; Drosophila; Sophophora	PF04427.18^Brix^Brix domain^50-224^E:6.9e-37			COG5154^ribosome biogenesis protein brx1	KEGG:dme:Dmel_CG11583`KO:K14820	GO:0005730^cellular_component^nucleolus`GO:0019843^molecular_function^rRNA binding`GO:0000027^biological_process^ribosomal large subunit assembly	GO:0005730^cellular_component^nucleolus`GO:0019843^molecular_function^rRNA binding`GO:0000027^biological_process^ribosomal large subunit assembly
TRINITY_DN10412_c0_g1	Beans_S2	Chickpeas_S1	0.431888	5.12682	0.525082	1	TRINITY_DN10412_c0_g1_i1	PIF1_XENLA^PIF1_XENLA^Q:147-1931,H:15-617^48.29%ID^E:0^RecName: Full=ATP-dependent DNA helicase PIF1 {ECO:0000255|HAMAP-Rule:MF_03176};^Eukaryota; Metazoa; Chordata; Craniata; Vertebrata; Euteleostomi; Amphibia; Batrachia; Anura; Pipoidea; Pipidae; Xenopodinae; Xenopus; Xenopus		TRINITY_DN10412_c0_g1::TRINITY_DN10412_c0_g1_i1::g.22972::m.22972	117-2048[+]	PIF1_XENLA^PIF1_XENLA^Q:11-605,H:15-617^48.29%ID^E:0^RecName: Full=ATP-dependent DNA helicase PIF1 {ECO:0000255|HAMAP-Rule:MF_03176};^Eukaryota; Metazoa; Chordata; Craniata; Vertebrata; Euteleostomi; Amphibia; Batrachia; Anura; Pipoidea; Pipidae; Xenopodinae; Xenopus; Xenopus	PF13604.6^AAA_30^AAA domain^193-396^E:4.8e-17`PF05970.14^PIF1^PIF1-like helicase^194-496^E:2e-60`PF13245.6^AAA_19^AAA domain^197-335^E:2.6e-06				KEGG:xla:734585`KO:K15255	GO:0005739^cellular_component^mitochondrion`GO:0005634^cellular_component^nucleus`GO:0005524^molecular_function^ATP binding`GO:0003677^molecular_function^DNA binding`GO:0003678^molecular_function^DNA helicase activity`GO:0006310^biological_process^DNA recombination`GO:0006281^biological_process^DNA repair`GO:0000002^biological_process^mitochondrial genome maintenance`GO:0000723^biological_process…	GO:0005739^cellular_component^mitochondrion`GO:0005634^cellular_component^nucleus`GO:0005524^molecular_function^ATP binding`GO:0003677^molecular_function^DNA binding`GO:0003678^molecular_function^DNA helicase activity`GO:0006310^biological_process^DNA recombination`GO:0006281^biological_process^DNA repair`GO:0000002^biological_process^mitochondrial genome maintenance`GO:0000723^biological_process…	GO:0003678^molecular_function^DNA helicase activity`GO:0000723^biological_process^telomere maintenance`GO:0006281^biological_process^DNA repair
TRINITY_DN10415_c0_g1	Beans_S2	Chickpeas_S1	0.173305	1.5512	0.928218	1	TRINITY_DN10415_c0_g1_i1	HIG_DROME^HIG_DROME^Q:262-891,H:455-690^23.95%ID^E:2e-14^RecName: Full=Locomotion-related protein Hikaru genki;^Eukaryota; Metazoa; Ecdysozoa; Arthropoda; Hexapoda; Insecta; Pterygota; Neoptera; Holometabola; Diptera; Brachycera; Muscomorpha; Ephydroidea; Drosophilidae; Drosophila; Sophophora		TRINITY_DN10415_c0_g1::TRINITY_DN10415_c0_g1_i1::g.22869::m.22869	1-891[+]	HIG_DROME^HIG_DROME^Q:88-297,H:455-690^23.95%ID^E:2e-14^RecName: Full=Locomotion-related protein Hikaru genki;^Eukaryota; Metazoa; Ecdysozoa; Arthropoda; Hexapoda; Insecta; Pterygota; Neoptera; Holometabola; Diptera; Brachycera; Muscomorpha; Ephydroidea; Drosophilidae; Drosophila; Sophophora				ENOG410XSAY^Sushi domain (SCR repeat)	KEGG:dme:Dmel_CG2040	GO:0043025^cellular_component^neuronal cell body`GO:0043083^cellular_component^synaptic cleft`GO:0008039^biological_process^synaptic target recognition	GO:0043025^cellular_component^neuronal cell body`GO:0043083^cellular_component^synaptic cleft`GO:0008039^biological_process^synaptic target recognition
TRINITY_DN10415_c0_g2	Beans_S2	Chickpeas_S1	-8.03498	1.29443	1.16786e-05	0.000806504	TRINITY_DN10415_c0_g2_i1	HIG_DROME^HIG_DROME^Q:120-521,H:558-690^28.15%ID^E:5e-14^RecName: Full=Locomotion-related protein Hikaru genki;^Eukaryota; Metazoa; Ecdysozoa; Arthropoda; Hexapoda; Insecta; Pterygota; Neoptera; Holometabola; Diptera; Brachycera; Muscomorpha; Ephydroidea; Drosophilidae; Drosophila; Sophophora		TRINITY_DN10415_c0_g2::TRINITY_DN10415_c0_g2_i1::g.22870::m.22870	3-521[+]	HIG_DROME^HIG_DROME^Q:40-173,H:558-690^28.15%ID^E:4e-14^RecName: Full=Locomotion-related protein Hikaru genki;^Eukaryota; Metazoa; Ecdysozoa; Arthropoda; Hexapoda; Insecta; Pterygota; Neoptera; Holometabola; Diptera; Brachycera; Muscomorpha; Ephydroidea; Drosophilidae; Drosophila; Sophophora				ENOG410XSAY^Sushi domain (SCR repeat)	KEGG:dme:Dmel_CG2040	GO:0043025^cellular_component^neuronal cell body`GO:0043083^cellular_component^synaptic cleft`GO:0008039^biological_process^synaptic target recognition	GO:0043025^cellular_component^neuronal cell body`GO:0043083^cellular_component^synaptic cleft`GO:0008039^biological_process^synaptic target recognition
TRINITY_DN10415_c1_g1	Beans_S2	Chickpeas_S1	0.0924846	2.67663	0.965301	1	TRINITY_DN10415_c1_g1_i1	CSMD1_MOUSE^CSMD1_MOUSE^Q:12-458,H:2664-2807^36%ID^E:7e-21^RecName: Full=CUB and sushi domain-containing protein 1;^Eukaryota; Metazoa; Chordata; Craniata; Vertebrata; Euteleostomi; Mammalia; Eutheria; Euarchontoglires; Glires; Rodentia; Myomorpha; Muroidea; Muridae; Murinae; Mus; Mus`CSMD1_MOUSE^CSMD1_MOUSE^Q:12-401,H:2843-2973^34.33%ID^E:1e-15^RecName: Full=CUB and sushi domain-containing prote…		TRINITY_DN10415_c1_g1::TRINITY_DN10415_c1_g1_i1::g.22871::m.22871	3-446[+]	CSMD1_MOUSE^CSMD1_MOUSE^Q:4-133,H:2664-2791^36.64%ID^E:9e-22^RecName: Full=CUB and sushi domain-containing protein 1;^Eukaryota; Metazoa; Chordata; Craniata; Vertebrata; Euteleostomi; Mammalia; Eutheria; Euarchontoglires; Glires; Rodentia; Myomorpha; Muroidea; Muridae; Murinae; Mus; Mus`CSMD1_MOUSE^CSMD1_MOUSE^Q:4-133,H:2843-2973^34.33%ID^E:1e-16^RecName: Full=CUB and sushi domain-containing prot…	PF00084.20^Sushi^Sushi repeat (SCR repeat)^20-74^E:9.4e-13`PF00084.20^Sushi^Sushi repeat (SCR repeat)^78-133^E:4.9e-10			ENOG410XPJ1^c-type lectin domain family	KEGG:mmu:94109`KO:K17495	GO:0016021^cellular_component^integral component of membrane`GO:0042593^biological_process^glucose homeostasis`GO:0001964^biological_process^startle response	GO:0016021^cellular_component^integral component of membrane`GO:0042593^biological_process^glucose homeostasis`GO:0001964^biological_process^startle response
TRINITY_DN10415_c2_g1	Beans_S2	Chickpeas_S1	-1.15564	1.73228	0.162194	1	TRINITY_DN10415_c2_g1_i1	HIG_DROME^HIG_DROME^Q:13-408,H:688-820^37.59%ID^E:2e-23^RecName: Full=Locomotion-related protein Hikaru genki;^Eukaryota; Metazoa; Ecdysozoa; Arthropoda; Hexapoda; Insecta; Pterygota; Neoptera; Holometabola; Diptera; Brachycera; Muscomorpha; Ephydroidea; Drosophilidae; Drosophila; Sophophora`HIG_DROME^HIG_DROME^Q:163-408,H:798-883^36.05%ID^E:4e-08^RecName: Full=Locomotion-related protein Hikaru g…		TRINITY_DN10415_c2_g1::TRINITY_DN10415_c2_g1_i1::g.22872::m.22872	1-408[+]	HIG_DROME^HIG_DROME^Q:5-136,H:688-820^37.59%ID^E:2e-23^RecName: Full=Locomotion-related protein Hikaru genki;^Eukaryota; Metazoa; Ecdysozoa; Arthropoda; Hexapoda; Insecta; Pterygota; Neoptera; Holometabola; Diptera; Brachycera; Muscomorpha; Ephydroidea; Drosophilidae; Drosophila; Sophophora`HIG_DROME^HIG_DROME^Q:55-136,H:798-883^36.05%ID^E:4e-08^RecName: Full=Locomotion-related protein Hikaru gen…	PF00084.20^Sushi^Sushi repeat (SCR repeat)^31-84^E:3.1e-06`PF00084.20^Sushi^Sushi repeat (SCR repeat)^105-136^E:0.0001			ENOG410XSAY^Sushi domain (SCR repeat)	KEGG:dme:Dmel_CG2040	GO:0043025^cellular_component^neuronal cell body`GO:0043083^cellular_component^synaptic cleft`GO:0008039^biological_process^synaptic target recognition	GO:0043025^cellular_component^neuronal cell body`GO:0043083^cellular_component^synaptic cleft`GO:0008039^biological_process^synaptic target recognition
TRINITY_DN10415_c3_g1	Beans_S2	Chickpeas_S1	-0.946104	2.80228	0.201872	1	TRINITY_DN10415_c3_g1_i1	LEV9_CAEEL^LEV9_CAEEL^Q:13-123,H:537-577^53.66%ID^E:2e-06^RecName: Full=Protein lev-9;^Eukaryota; Metazoa; Ecdysozoa; Nematoda; Chromadorea; Rhabditida; Rhabditina; Rhabditomorpha; Rhabditoidea; Rhabditidae; Peloderinae; Caenorhabditis		TRINITY_DN10415_c3_g1::TRINITY_DN10415_c3_g1_i1::g.22873::m.22873	1-366[+]	LEV9_CAEEL^LEV9_CAEEL^Q:5-41,H:537-577^53.66%ID^E:2e-06^RecName: Full=Protein lev-9;^Eukaryota; Metazoa; Ecdysozoa; Nematoda; Chromadorea; Rhabditida; Rhabditina; Rhabditomorpha; Rhabditoidea; Rhabditidae; Peloderinae; Caenorhabditis				ENOG410YMU7^peptidase inhibitor activity		GO:0030054^cellular_component^cell junction`GO:0005615^cellular_component^extracellular space`GO:0045202^cellular_component^synapse`GO:0030414^molecular_function^peptidase inhibitor activity	GO:0030054^cellular_component^cell junction`GO:0005615^cellular_component^extracellular space`GO:0045202^cellular_component^synapse`GO:0030414^molecular_function^peptidase inhibitor activity
TRINITY_DN10415_c4_g1	Beans_S2	Chickpeas_S1	-0.282197	2.37582	0.710452	1	TRINITY_DN10415_c4_g1_i1			TRINITY_DN10415_c4_g1::TRINITY_DN10415_c4_g1_i1::g.22874::m.22874	2-415[+]		PF00084.20^Sushi^Sushi repeat (SCR repeat)^44-84^E:0.00015
TRINITY_DN10418_c0_g2	Beans_S2	Chickpeas_S1	0.923661	3.08346	0.212197	1	TRINITY_DN10418_c0_g2_i1	FZD4_MOUSE^FZD4_MOUSE^Q:180-1526,H:43-511^38.59%ID^E:1e-113^RecName: Full=Frizzled-4;^Eukaryota; Metazoa; Chordata; Craniata; Vertebrata; Euteleostomi; Mammalia; Eutheria; Euarchontoglires; Glires; Rodentia; Myomorpha; Muroidea; Muridae; Murinae; Mus; Mus		TRINITY_DN10418_c0_g2::TRINITY_DN10418_c0_g2_i1::g.22921::m.22921	3-1703[+]	FZD4_MOUSE^FZD4_MOUSE^Q:51-508,H:34-511^38.08%ID^E:1e-116^RecName: Full=Frizzled-4;^Eukaryota; Metazoa; Chordata; Craniata; Vertebrata; Euteleostomi; Mammalia; Eutheria; Euarchontoglires; Glires; Rodentia; Myomorpha; Muroidea; Muridae; Murinae; Mus; Mus	PF01392.22^Fz^Fz domain^62-168^E:5.4e-28`PF01534.17^Frizzled^Frizzled/Smoothened family membrane region^216-507^E:5.3e-64		ExpAA=154.01^PredHel=7^Topology=o35-52i227-249o259-278i299-318o388-410i433-455o470-492i	ENOG410XRC8^frizzled family receptor	KEGG:mmu:14366`KO:K02354	GO:0009986^cellular_component^cell surface`GO:0005911^cellular_component^cell-cell junction`GO:0030425^cellular_component^dendrite`GO:0098978^cellular_component^glutamatergic synapse`GO:0016021^cellular_component^integral component of membrane`GO:0005886^cellular_component^plasma membrane`GO:0045202^cellular_component^synapse`GO:0001540^molecular_function^amyloid-beta binding`GO:0019955^molecular…	GO:0009986^cellular_component^cell surface`GO:0005911^cellular_component^cell-cell junction`GO:0030425^cellular_component^dendrite`GO:0098978^cellular_component^glutamatergic synapse`GO:0016021^cellular_component^integral component of membrane`GO:0005886^cellular_component^plasma membrane`GO:0045202^cellular_component^synapse`GO:0001540^molecular_function^amyloid-beta binding`GO:0019955^molecular…	GO:0005515^molecular_function^protein binding`GO:0007166^biological_process^cell surface receptor signaling pathway`GO:0016020^cellular_component^membrane
TRINITY_DN10420_c0_g1	Beans_S2	Chickpeas_S1	-1.11469	2.37328	0.152461	1	TRINITY_DN10420_c0_g1_i1	TOLL6_DROME^TOLL6_DROME^Q:3-2384,H:487-1280^58.02%ID^E:0^RecName: Full=Toll-like receptor 6 {ECO:0000305};^Eukaryota; Metazoa; Ecdysozoa; Arthropoda; Hexapoda; Insecta; Pterygota; Neoptera; Holometabola; Diptera; Brachycera; Muscomorpha; Ephydroidea; Drosophilidae; Drosophila; Sophophora`TOLL6_DROME^TOLL6_DROME^Q:36-701,H:352-603^27.41%ID^E:1e-06^RecName: Full=Toll-like receptor 6 {ECO:0000305};^…		TRINITY_DN10420_c0_g1::TRINITY_DN10420_c0_g1_i1::g.22840::m.22840	3-2492[+]	TOLL6_DROME^TOLL6_DROME^Q:1-801,H:487-1289^57.77%ID^E:0^RecName: Full=Toll-like receptor 6 {ECO:0000305};^Eukaryota; Metazoa; Ecdysozoa; Arthropoda; Hexapoda; Insecta; Pterygota; Neoptera; Holometabola; Diptera; Brachycera; Muscomorpha; Ephydroidea; Drosophilidae; Drosophila; Sophophora`TOLL6_DROME^TOLL6_DROME^Q:38-535,H:282-779^22.85%ID^E:1e-07^RecName: Full=Toll-like receptor 6 {ECO:0000305};^E…	PF13306.6^LRR_5^BspA type Leucine rich repeat region (6 copies)^1-107^E:3.5e-07`PF13855.6^LRR_8^Leucine rich repeat^37-93^E:1.8e-11`PF13306.6^LRR_5^BspA type Leucine rich repeat region (6 copies)^44-138^E:6.1e-05`PF13855.6^LRR_8^Leucine rich repeat^83-140^E:1.2e-09`PF13855.6^LRR_8^Leucine rich repeat^377-434^E:1.1e-09`PF13306.6^LRR_5^BspA type Leucine rich repeat region (6 copies)^388-476^E:0.02`…		ExpAA=22.58^PredHel=1^Topology=o578-600i	COG4886^leucine Rich Repeat	KEGG:dme:Dmel_CG7250	GO:0016021^cellular_component^integral component of membrane`GO:0005886^cellular_component^plasma membrane`GO:0008201^molecular_function^heparin binding`GO:0005030^molecular_function^neurotrophin receptor activity`GO:0048495^molecular_function^Roundabout binding`GO:0003401^biological_process^axis elongation`GO:0060026^biological_process^convergent extension`GO:0070983^biological_process^dendrite …	GO:0016021^cellular_component^integral component of membrane`GO:0005886^cellular_component^plasma membrane`GO:0008201^molecular_function^heparin binding`GO:0005030^molecular_function^neurotrophin receptor activity`GO:0048495^molecular_function^Roundabout binding`GO:0003401^biological_process^axis elongation`GO:0060026^biological_process^convergent extension`GO:0070983^biological_process^dendrite …	GO:0005515^molecular_function^protein binding`GO:0007165^biological_process^signal transduction
TRINITY_DN10420_c1_g1	Beans_S2	Chickpeas_S1	-1.14264	2.39156	0.141526	1	TRINITY_DN10420_c1_g1_i1	TOLL6_DROME^TOLL6_DROME^Q:3-311,H:388-490^73.79%ID^E:2e-35^RecName: Full=Toll-like receptor 6 {ECO:0000305};^Eukaryota; Metazoa; Ecdysozoa; Arthropoda; Hexapoda; Insecta; Pterygota; Neoptera; Holometabola; Diptera; Brachycera; Muscomorpha; Ephydroidea; Drosophilidae; Drosophila; Sophophora		TRINITY_DN10420_c1_g1::TRINITY_DN10420_c1_g1_i1::g.22842::m.22842	3-311[+]	TOLL6_DROME^TOLL6_DROME^Q:1-103,H:388-490^73.79%ID^E:2e-44^RecName: Full=Toll-like receptor 6 {ECO:0000305};^Eukaryota; Metazoa; Ecdysozoa; Arthropoda; Hexapoda; Insecta; Pterygota; Neoptera; Holometabola; Diptera; Brachycera; Muscomorpha; Ephydroidea; Drosophilidae; Drosophila; Sophophora`TOLL6_DROME^TOLL6_DROME^Q:2-100,H:461-558^35.35%ID^E:1e-05^RecName: Full=Toll-like receptor 6 {ECO:0000305};…	PF13306.6^LRR_5^BspA type Leucine rich repeat region (6 copies)^4-90^E:4.1e-06`PF13855.6^LRR_8^Leucine rich repeat^14-73^E:1.9e-16`PF00560.33^LRR_1^Leucine Rich Repeat^15-33^E:3.8`PF13516.6^LRR_6^Leucine Rich repeat^17-26^E:14`PF13516.6^LRR_6^Leucine Rich repeat^38-49^E:9.5`PF00560.33^LRR_1^Leucine Rich Repeat^39-57^E:0.14`PF13516.6^LRR_6^Leucine Rich repeat^61-75^E:1.3`PF00560.33^LRR_1^Leucine R…			COG4886^leucine Rich Repeat	KEGG:dme:Dmel_CG7250	GO:0016021^cellular_component^integral component of membrane`GO:0005886^cellular_component^plasma membrane`GO:0008201^molecular_function^heparin binding`GO:0005030^molecular_function^neurotrophin receptor activity`GO:0048495^molecular_function^Roundabout binding`GO:0003401^biological_process^axis elongation`GO:0060026^biological_process^convergent extension`GO:0070983^biological_process^dendrite …	GO:0016021^cellular_component^integral component of membrane`GO:0005886^cellular_component^plasma membrane`GO:0008201^molecular_function^heparin binding`GO:0005030^molecular_function^neurotrophin receptor activity`GO:0048495^molecular_function^Roundabout binding`GO:0003401^biological_process^axis elongation`GO:0060026^biological_process^convergent extension`GO:0070983^biological_process^dendrite …	GO:0005515^molecular_function^protein binding
TRINITY_DN10420_c2_g1	Beans_S2	Chickpeas_S1	0.332649	1.48446	0.77773	1	TRINITY_DN10420_c2_g1_i1	TOLL6_DROME^TOLL6_DROME^Q:3-497,H:219-384^56.21%ID^E:4e-44^RecName: Full=Toll-like receptor 6 {ECO:0000305};^Eukaryota; Metazoa; Ecdysozoa; Arthropoda; Hexapoda; Insecta; Pterygota; Neoptera; Holometabola; Diptera; Brachycera; Muscomorpha; Ephydroidea; Drosophilidae; Drosophila; Sophophora`TOLL6_DROME^TOLL6_DROME^Q:174-497,H:859-965^32.41%ID^E:3e-08^RecName: Full=Toll-like receptor 6 {ECO:0000305…		TRINITY_DN10420_c2_g1::TRINITY_DN10420_c2_g1_i1::g.22843::m.22843	3-500[+]	TOLL6_DROME^TOLL6_DROME^Q:1-165,H:219-384^56.21%ID^E:4e-44^RecName: Full=Toll-like receptor 6 {ECO:0000305};^Eukaryota; Metazoa; Ecdysozoa; Arthropoda; Hexapoda; Insecta; Pterygota; Neoptera; Holometabola; Diptera; Brachycera; Muscomorpha; Ephydroidea; Drosophilidae; Drosophila; Sophophora`TOLL6_DROME^TOLL6_DROME^Q:58-165,H:859-965^32.41%ID^E:2e-08^RecName: Full=Toll-like receptor 6 {ECO:0000305}…	PF00560.33^LRR_1^Leucine Rich Repeat^7-20^E:350`PF13855.6^LRR_8^Leucine rich repeat^61-117^E:3.4e-09`PF00560.33^LRR_1^Leucine Rich Repeat^61-81^E:530`PF13306.6^LRR_5^BspA type Leucine rich repeat region (6 copies)^70-162^E:4.7e-05`PF00560.33^LRR_1^Leucine Rich Repeat^83-94^E:37`PF13855.6^LRR_8^Leucine rich repeat^107-165^E:9.3e-12`PF00560.33^LRR_1^Leucine Rich Repeat^107-127^E:27`PF00560.33^LRR_1…			COG4886^leucine Rich Repeat	KEGG:dme:Dmel_CG7250	GO:0016021^cellular_component^integral component of membrane`GO:0005886^cellular_component^plasma membrane`GO:0008201^molecular_function^heparin binding`GO:0005030^molecular_function^neurotrophin receptor activity`GO:0048495^molecular_function^Roundabout binding`GO:0003401^biological_process^axis elongation`GO:0060026^biological_process^convergent extension`GO:0070983^biological_process^dendrite …	GO:0016021^cellular_component^integral component of membrane`GO:0005886^cellular_component^plasma membrane`GO:0008201^molecular_function^heparin binding`GO:0005030^molecular_function^neurotrophin receptor activity`GO:0048495^molecular_function^Roundabout binding`GO:0003401^biological_process^axis elongation`GO:0060026^biological_process^convergent extension`GO:0070983^biological_process^dendrite …	GO:0005515^molecular_function^protein binding
TRINITY_DN10420_c3_g1	Beans_S2	Chickpeas_S1	-0.241871	1.92354	0.776274	1	TRINITY_DN10420_c3_g1_i1	TOLL6_DROME^TOLL6_DROME^Q:2-358,H:103-221^58.82%ID^E:2e-40^RecName: Full=Toll-like receptor 6 {ECO:0000305};^Eukaryota; Metazoa; Ecdysozoa; Arthropoda; Hexapoda; Insecta; Pterygota; Neoptera; Holometabola; Diptera; Brachycera; Muscomorpha; Ephydroidea; Drosophilidae; Drosophila; Sophophora		TRINITY_DN10420_c3_g1::TRINITY_DN10420_c3_g1_i1::g.22844::m.22844	2-358[+]	TOLL6_DROME^TOLL6_DROME^Q:1-119,H:103-221^58.82%ID^E:2e-40^RecName: Full=Toll-like receptor 6 {ECO:0000305};^Eukaryota; Metazoa; Ecdysozoa; Arthropoda; Hexapoda; Insecta; Pterygota; Neoptera; Holometabola; Diptera; Brachycera; Muscomorpha; Ephydroidea; Drosophilidae; Drosophila; Sophophora	PF13516.6^LRR_6^Leucine Rich repeat^17-27^E:2800`PF00560.33^LRR_1^Leucine Rich Repeat^20-42^E:710`PF13516.6^LRR_6^Leucine Rich repeat^42-57^E:5.2`PF00560.33^LRR_1^Leucine Rich Repeat^45-66^E:2.6`PF13516.6^LRR_6^Leucine Rich repeat^99-110^E:0.59`PF00560.33^LRR_1^Leucine Rich Repeat^99-118^E:2			COG4886^leucine Rich Repeat	KEGG:dme:Dmel_CG7250	GO:0016021^cellular_component^integral component of membrane`GO:0005886^cellular_component^plasma membrane`GO:0008201^molecular_function^heparin binding`GO:0005030^molecular_function^neurotrophin receptor activity`GO:0048495^molecular_function^Roundabout binding`GO:0003401^biological_process^axis elongation`GO:0060026^biological_process^convergent extension`GO:0070983^biological_process^dendrite …	GO:0016021^cellular_component^integral component of membrane`GO:0005886^cellular_component^plasma membrane`GO:0008201^molecular_function^heparin binding`GO:0005030^molecular_function^neurotrophin receptor activity`GO:0048495^molecular_function^Roundabout binding`GO:0003401^biological_process^axis elongation`GO:0060026^biological_process^convergent extension`GO:0070983^biological_process^dendrite …	GO:0005515^molecular_function^protein binding
TRINITY_DN10421_c0_g1	Beans_S2	Chickpeas_S1	-0.505602	5.78931	0.450341	1	TRINITY_DN10421_c0_g1_i1	DHB8_HUMAN^DHB8_HUMAN^Q:179-895,H:16-259^45.16%ID^E:5e-61^RecName: Full=Estradiol 17-beta-dehydrogenase 8;^Eukaryota; Metazoa; Chordata; Craniata; Vertebrata; Euteleostomi; Mammalia; Eutheria; Euarchontoglires; Primates; Haplorrhini; Catarrhini; Hominidae; Homo		TRINITY_DN10421_c0_g1::TRINITY_DN10421_c0_g1_i1::g.22879::m.22879	173-898[+]	DHB8_HUMAN^DHB8_HUMAN^Q:3-241,H:16-259^47.58%ID^E:2e-73^RecName: Full=Estradiol 17-beta-dehydrogenase 8;^Eukaryota; Metazoa; Chordata; Craniata; Vertebrata; Euteleostomi; Mammalia; Eutheria; Euarchontoglires; Primates; Haplorrhini; Catarrhini; Hominidae; Homo	PF00106.25^adh_short^short chain dehydrogenase^2-195^E:1.3e-48`PF08659.10^KR^KR domain^3-159^E:1.3e-14`PF13561.6^adh_short_C2^Enoyl-(Acyl carrier protein) reductase^5-241^E:5.2e-59			COG1028^Dehydrogenase reductase	KEGG:hsa:7923`KO:K13370	GO:0005740^cellular_component^mitochondrial envelope`GO:0005759^cellular_component^mitochondrial matrix`GO:0005886^cellular_component^plasma membrane`GO:0003857^molecular_function^3-hydroxyacyl-CoA dehydrogenase activity`GO:0047025^molecular_function^3-oxoacyl-[acyl-carrier-protein] reductase (NADH) activity`GO:0004303^molecular_function^estradiol 17-beta-dehydrogenase activity`GO:0070404^molecul…	GO:0005740^cellular_component^mitochondrial envelope`GO:0005759^cellular_component^mitochondrial matrix`GO:0005886^cellular_component^plasma membrane`GO:0003857^molecular_function^3-hydroxyacyl-CoA dehydrogenase activity`GO:0047025^molecular_function^3-oxoacyl-[acyl-carrier-protein] reductase (NADH) activity`GO:0004303^molecular_function^estradiol 17-beta-dehydrogenase activity`GO:0070404^molecul…
TRINITY_DN10422_c0_g1	Beans_S2	Chickpeas_S1	0.490223	6.09939	0.462893	1	TRINITY_DN10422_c0_g1_i1	SNMP2_ANOGA^SNMP2_ANOGA^Q:85-1602,H:4-543^31.42%ID^E:3e-76^RecName: Full=Sensory neuron membrane protein 2 {ECO:0000250|UniProtKB:C3U0S3};^Eukaryota; Metazoa; Ecdysozoa; Arthropoda; Hexapoda; Insecta; Pterygota; Neoptera; Holometabola; Diptera; Nematocera; Culicoidea; Culicidae; Anophelinae; Anopheles		TRINITY_DN10422_c0_g1::TRINITY_DN10422_c0_g1_i1::g.22918::m.22918	1-1632[+]	SNMP2_ANOGA^SNMP2_ANOGA^Q:29-534,H:4-543^31.42%ID^E:2e-76^RecName: Full=Sensory neuron membrane protein 2 {ECO:0000250|UniProtKB:C3U0S3};^Eukaryota; Metazoa; Ecdysozoa; Arthropoda; Hexapoda; Insecta; Pterygota; Neoptera; Holometabola; Diptera; Nematocera; Culicoidea; Culicidae; Anophelinae; Anopheles	PF01130.21^CD36^CD36 family^42-527^E:6.2e-117		ExpAA=47.40^PredHel=2^Topology=i33-55o510-532i		KEGG:aga:AgaP_AGAP005716	GO:0016021^cellular_component^integral component of membrane`GO:0005886^cellular_component^plasma membrane`GO:0050896^biological_process^response to stimulus`GO:0007608^biological_process^sensory perception of smell	GO:0016021^cellular_component^integral component of membrane`GO:0005886^cellular_component^plasma membrane`GO:0050896^biological_process^response to stimulus`GO:0007608^biological_process^sensory perception of smell	GO:0016020^cellular_component^membrane
TRINITY_DN10425_c0_g1	Beans_S2	Chickpeas_S1	0.399379	1.51858	0.71239	1	TRINITY_DN10425_c0_g1_i1			TRINITY_DN10425_c0_g1::TRINITY_DN10425_c0_g1_i1::g.22931::m.22931	3-491[+]
TRINITY_DN10425_c0_g2	Beans_S2	Chickpeas_S1	-0.963801	1.61254	0.252505	1	TRINITY_DN10425_c0_g2_i1			TRINITY_DN10425_c0_g2::TRINITY_DN10425_c0_g2_i1::g.22932::m.22932	3-488[+]
TRINITY_DN10426_c0_g1	Beans_S2	Chickpeas_S1	-1.48585	2.62575	0.051164	0.565925	TRINITY_DN10426_c0_g1_i2			TRINITY_DN10426_c0_g1::TRINITY_DN10426_c0_g1_i2::g.22856::m.22856	1-396[+]
TRINITY_DN10428_c0_g1	Beans_S2	Chickpeas_S1	0.192588	1.92478	0.8871	1	TRINITY_DN10428_c0_g1_i1	PGBD4_HUMAN^PGBD4_HUMAN^Q:462-764,H:102-202^26.73%ID^E:2e-08^RecName: Full=PiggyBac transposable element-derived protein 4;^Eukaryota; Metazoa; Chordata; Craniata; Vertebrata; Euteleostomi; Mammalia; Eutheria; Euarchontoglires; Primates; Haplorrhini; Catarrhini; Hominidae; Homo		TRINITY_DN10428_c0_g1::TRINITY_DN10428_c0_g1_i1::g.22922::m.22922	3-767[+]	PGBD4_HUMAN^PGBD4_HUMAN^Q:154-254,H:102-202^26.73%ID^E:2e-08^RecName: Full=PiggyBac transposable element-derived protein 4;^Eukaryota; Metazoa; Chordata; Craniata; Vertebrata; Euteleostomi; Mammalia; Eutheria; Euarchontoglires; Primates; Haplorrhini; Catarrhini; Hominidae; Homo	PF13843.6^DDE_Tnp_1_7^Transposase IS4^155-254^E:1.6e-24			ENOG410XVJ3^piggyBac transposable element derived 4	KEGG:hsa:161779
TRINITY_DN10428_c2_g1	Beans_S2	Chickpeas_S1	0.89978	1.87515	0.297457	1	TRINITY_DN10428_c2_g1_i1	PGBD4_HUMAN^PGBD4_HUMAN^Q:41-781,H:225-475^33.46%ID^E:7e-34^RecName: Full=PiggyBac transposable element-derived protein 4;^Eukaryota; Metazoa; Chordata; Craniata; Vertebrata; Euteleostomi; Mammalia; Eutheria; Euarchontoglires; Primates; Haplorrhini; Catarrhini; Hominidae; Homo		TRINITY_DN10428_c2_g1::TRINITY_DN10428_c2_g1_i1::g.22923::m.22923	242-811[+]	PGBD4_HUMAN^PGBD4_HUMAN^Q:15-180,H:311-475^32.14%ID^E:3e-17^RecName: Full=PiggyBac transposable element-derived protein 4;^Eukaryota; Metazoa; Chordata; Craniata; Vertebrata; Euteleostomi; Mammalia; Eutheria; Euarchontoglires; Primates; Haplorrhini; Catarrhini; Hominidae; Homo	PF13843.6^DDE_Tnp_1_7^Transposase IS4^7-173^E:7.1e-35			ENOG410XVJ3^piggyBac transposable element derived 4	KEGG:hsa:161779
TRINITY_DN10430_c0_g1	Beans_S2	Chickpeas_S1	-0.183273	1.9488	0.833964	1	TRINITY_DN10430_c0_g1_i1			TRINITY_DN10430_c0_g1::TRINITY_DN10430_c0_g1_i1::g.22888::m.22888	1-639[+]		PF00100.23^Zona_pellucida^Zona pellucida-like domain^9-74^E:1.9e-05
TRINITY_DN10431_c0_g1	Beans_S2	Chickpeas_S1	0.0570417	5.16039	0.935158	1	TRINITY_DN10431_c0_g1_i1	SYMC_XENLA^SYMC_XENLA^Q:103-2673,H:3-877^50.73%ID^E:0^RecName: Full=Methionine--tRNA ligase, cytoplasmic;^Eukaryota; Metazoa; Chordata; Craniata; Vertebrata; Euteleostomi; Amphibia; Batrachia; Anura; Pipoidea; Pipidae; Xenopodinae; Xenopus; Xenopus		TRINITY_DN10431_c0_g1::TRINITY_DN10431_c0_g1_i1::g.22836::m.22836	94-2766[+]	SYMC_XENLA^SYMC_XENLA^Q:4-887,H:3-905^51.04%ID^E:0^RecName: Full=Methionine--tRNA ligase, cytoplasmic;^Eukaryota; Metazoa; Chordata; Craniata; Vertebrata; Euteleostomi; Amphibia; Batrachia; Anura; Pipoidea; Pipidae; Xenopodinae; Xenopus; Xenopus	PF00043.25^GST_C^Glutathione S-transferase, C-terminal domain^95-169^E:3.4e-08`PF14497.6^GST_C_3^Glutathione S-transferase, C-terminal domain^100-177^E:4.8e-06`PF09334.11^tRNA-synt_1g^tRNA synthetases class I (M)^257-650^E:6.7e-146`PF00458.20^WHEP-TRS^WHEP-TRS domain^831-876^E:4.8e-14				KEGG:xla:379675`KO:K01874	GO:0017101^cellular_component^aminoacyl-tRNA synthetase multienzyme complex`GO:0005829^cellular_component^cytosol`GO:0005730^cellular_component^nucleolus`GO:0005524^molecular_function^ATP binding`GO:0004825^molecular_function^methionine-tRNA ligase activity`GO:0000049^molecular_function^tRNA binding`GO:0006431^biological_process^methionyl-tRNA aminoacylation	GO:0017101^cellular_component^aminoacyl-tRNA synthetase multienzyme complex`GO:0005829^cellular_component^cytosol`GO:0005730^cellular_component^nucleolus`GO:0005524^molecular_function^ATP binding`GO:0004825^molecular_function^methionine-tRNA ligase activity`GO:0000049^molecular_function^tRNA binding`GO:0006431^biological_process^methionyl-tRNA aminoacylation	GO:0000166^molecular_function^nucleotide binding`GO:0004812^molecular_function^aminoacyl-tRNA ligase activity`GO:0005524^molecular_function^ATP binding`GO:0006418^biological_process^tRNA aminoacylation for protein translation
TRINITY_DN10432_c0_g1	Beans_S2	Chickpeas_S1	-0.891917	6.65494	0.178637	1	TRINITY_DN10432_c0_g1_i1	ORCT_DROME^ORCT_DROME^Q:214-1635,H:4-522^31.98%ID^E:2e-94^RecName: Full=Organic cation transporter protein;^Eukaryota; Metazoa; Ecdysozoa; Arthropoda; Hexapoda; Insecta; Pterygota; Neoptera; Holometabola; Diptera; Brachycera; Muscomorpha; Ephydroidea; Drosophilidae; Drosophila; Sophophora		TRINITY_DN10432_c0_g1::TRINITY_DN10432_c0_g1_i1::g.22875::m.22875	166-1668[+]	ORCT_DROME^ORCT_DROME^Q:17-490,H:4-522^31.98%ID^E:2e-95^RecName: Full=Organic cation transporter protein;^Eukaryota; Metazoa; Ecdysozoa; Arthropoda; Hexapoda; Insecta; Pterygota; Neoptera; Holometabola; Diptera; Brachycera; Muscomorpha; Ephydroidea; Drosophilidae; Drosophila; Sophophora	PF07690.16^MFS_1^Major Facilitator Superfamily^102-327^E:2.9e-20`PF00083.24^Sugar_tr^Sugar (and other) transporter^103-475^E:3.4e-33`PF07690.16^MFS_1^Major Facilitator Superfamily^338-468^E:7.2e-10		ExpAA=243.73^PredHel=11^Topology=i29-51o100-122i134-156o161-183i190-212o217-236i307-329o334-356i365-383o398-420i441-463o	ENOG410XSRI^solute carrier family 22	KEGG:dme:Dmel_CG6331`KO:K08202	GO:0016021^cellular_component^integral component of membrane`GO:0022857^molecular_function^transmembrane transporter activity`GO:0006915^biological_process^apoptotic process`GO:0006811^biological_process^ion transport	GO:0016021^cellular_component^integral component of membrane`GO:0022857^molecular_function^transmembrane transporter activity`GO:0006915^biological_process^apoptotic process`GO:0006811^biological_process^ion transport	GO:0055085^biological_process^transmembrane transport`GO:0016021^cellular_component^integral component of membrane`GO:0022857^molecular_function^transmembrane transporter activity
TRINITY_DN10437_c0_g1	Beans_S2	Chickpeas_S1	1.06995	3.41744	0.131225	0.981866	TRINITY_DN10437_c0_g1_i1	TRY7_ANOGA^TRY7_ANOGA^Q:37-789,H:1-267^36.9%ID^E:7e-50^RecName: Full=Trypsin-7;^Eukaryota; Metazoa; Ecdysozoa; Arthropoda; Hexapoda; Insecta; Pterygota; Neoptera; Holometabola; Diptera; Nematocera; Culicoidea; Culicidae; Anophelinae; Anopheles		TRINITY_DN10437_c0_g1::TRINITY_DN10437_c0_g1_i1::g.22955::m.22955	1-801[+]	TRY7_ANOGA^TRY7_ANOGA^Q:13-263,H:1-267^36.9%ID^E:1e-50^RecName: Full=Trypsin-7;^Eukaryota; Metazoa; Ecdysozoa; Arthropoda; Hexapoda; Insecta; Pterygota; Neoptera; Holometabola; Diptera; Nematocera; Culicoidea; Culicidae; Anophelinae; Anopheles	PF00089.26^Trypsin^Trypsin^38-257^E:5e-54			COG5640^protease	KEGG:aga:AgaP_AGAP008293`KO:K01312	GO:0005576^cellular_component^extracellular region`GO:0004252^molecular_function^serine-type endopeptidase activity`GO:0008236^molecular_function^serine-type peptidase activity`GO:0007586^biological_process^digestion	GO:0005576^cellular_component^extracellular region`GO:0004252^molecular_function^serine-type endopeptidase activity`GO:0008236^molecular_function^serine-type peptidase activity`GO:0007586^biological_process^digestion	GO:0004252^molecular_function^serine-type endopeptidase activity`GO:0006508^biological_process^proteolysis
TRINITY_DN10437_c0_g2	Beans_S2	Chickpeas_S1	-7.16509	0.546466	0.000530405	0.0188262	TRINITY_DN10437_c0_g2_i1	TRY7_ANOGA^TRY7_ANOGA^Q:109-789,H:41-267^40.69%ID^E:3e-49^RecName: Full=Trypsin-7;^Eukaryota; Metazoa; Ecdysozoa; Arthropoda; Hexapoda; Insecta; Pterygota; Neoptera; Holometabola; Diptera; Nematocera; Culicoidea; Culicidae; Anophelinae; Anopheles		TRINITY_DN10437_c0_g2::TRINITY_DN10437_c0_g2_i1::g.22956::m.22956	1-801[+]	TRY7_ANOGA^TRY7_ANOGA^Q:37-263,H:41-267^40.69%ID^E:3e-50^RecName: Full=Trypsin-7;^Eukaryota; Metazoa; Ecdysozoa; Arthropoda; Hexapoda; Insecta; Pterygota; Neoptera; Holometabola; Diptera; Nematocera; Culicoidea; Culicidae; Anophelinae; Anopheles	PF00089.26^Trypsin^Trypsin^38-257^E:5e-54			COG5640^protease	KEGG:aga:AgaP_AGAP008293`KO:K01312	GO:0005576^cellular_component^extracellular region`GO:0004252^molecular_function^serine-type endopeptidase activity`GO:0008236^molecular_function^serine-type peptidase activity`GO:0007586^biological_process^digestion	GO:0005576^cellular_component^extracellular region`GO:0004252^molecular_function^serine-type endopeptidase activity`GO:0008236^molecular_function^serine-type peptidase activity`GO:0007586^biological_process^digestion	GO:0004252^molecular_function^serine-type endopeptidase activity`GO:0006508^biological_process^proteolysis
TRINITY_DN10437_c0_g3	Beans_S2	Chickpeas_S1	6.49064	0.00126489	0.00614931	0.126423	TRINITY_DN10437_c0_g3_i1	TRY7_ANOGA^TRY7_ANOGA^Q:100-780,H:41-267^40.69%ID^E:2e-49^RecName: Full=Trypsin-7;^Eukaryota; Metazoa; Ecdysozoa; Arthropoda; Hexapoda; Insecta; Pterygota; Neoptera; Holometabola; Diptera; Nematocera; Culicoidea; Culicidae; Anophelinae; Anopheles		TRINITY_DN10437_c0_g3::TRINITY_DN10437_c0_g3_i1::g.22957::m.22957	1-792[+]	TRY7_ANOGA^TRY7_ANOGA^Q:34-260,H:41-267^40.69%ID^E:2e-50^RecName: Full=Trypsin-7;^Eukaryota; Metazoa; Ecdysozoa; Arthropoda; Hexapoda; Insecta; Pterygota; Neoptera; Holometabola; Diptera; Nematocera; Culicoidea; Culicidae; Anophelinae; Anopheles	PF00089.26^Trypsin^Trypsin^35-254^E:4.8e-54			COG5640^protease	KEGG:aga:AgaP_AGAP008293`KO:K01312	GO:0005576^cellular_component^extracellular region`GO:0004252^molecular_function^serine-type endopeptidase activity`GO:0008236^molecular_function^serine-type peptidase activity`GO:0007586^biological_process^digestion	GO:0005576^cellular_component^extracellular region`GO:0004252^molecular_function^serine-type endopeptidase activity`GO:0008236^molecular_function^serine-type peptidase activity`GO:0007586^biological_process^digestion	GO:0004252^molecular_function^serine-type endopeptidase activity`GO:0006508^biological_process^proteolysis
TRINITY_DN10439_c0_g1	Beans_S2	Chickpeas_S1	-0.158909	4.43491	0.830773	1	TRINITY_DN10439_c0_g1_i1	WASC5_HUMAN^WASC5_HUMAN^Q:78-3446,H:3-1137^49.65%ID^E:0^RecName: Full=WASH complex subunit 5 {ECO:0000312|HGNC:HGNC:28984};^Eukaryota; Metazoa; Chordata; Craniata; Vertebrata; Euteleostomi; Mammalia; Eutheria; Euarchontoglires; Primates; Haplorrhini; Catarrhini; Hominidae; Homo		TRINITY_DN10439_c0_g1::TRINITY_DN10439_c0_g1_i1::g.22954::m.22954	69-3524[+]	WASC5_DANRE^WASC5_DANRE^Q:4-1126,H:3-1137^50.09%ID^E:0^RecName: Full=WASH complex subunit 5 {ECO:0000250|UniProtKB:Q12768};^Eukaryota; Metazoa; Chordata; Craniata; Vertebrata; Euteleostomi; Actinopterygii; Neopterygii; Teleostei; Ostariophysi; Cypriniformes; Cyprinidae; Danio	PF10266.9^Strumpellin^Hereditary spastic paraplegia protein strumpellin^24-1091^E:0			ENOG410XNSS^kiaa0196	KEGG:dre:393152`KO:K18464	GO:0005829^cellular_component^cytosol`GO:0005769^cellular_component^early endosome`GO:0005783^cellular_component^endoplasmic reticulum`GO:0043005^cellular_component^neuron projection`GO:0043025^cellular_component^neuronal cell body`GO:0005654^cellular_component^nucleoplasm`GO:0071203^cellular_component^WASH complex`GO:0016197^biological_process^endosomal transport`GO:0001556^biological_process^oo…	GO:0005769^cellular_component^early endosome`GO:0071203^cellular_component^WASH complex`GO:0007409^biological_process^axonogenesis`GO:0060047^biological_process^heart contraction`GO:0048666^biological_process^neuron development`GO:0015031^biological_process^protein transport	GO:0071203^cellular_component^WASH complex
TRINITY_DN10440_c0_g1	Beans_S2	Chickpeas_S1	0.186041	5.31141	0.785817	1	TRINITY_DN10440_c0_g1_i1	STRP2_MOUSE^STRP2_MOUSE^Q:436-2688,H:47-841^49%ID^E:0^RecName: Full=Striatin-interacting proteins 2;^Eukaryota; Metazoa; Chordata; Craniata; Vertebrata; Euteleostomi; Mammalia; Eutheria; Euarchontoglires; Glires; Rodentia; Myomorpha; Muroidea; Muridae; Murinae; Mus; Mus		TRINITY_DN10440_c0_g1::TRINITY_DN10440_c0_g1_i1::g.22838::m.22838	178-2691[+]	STRP2_MOUSE^STRP2_MOUSE^Q:87-837,H:47-841^49%ID^E:0^RecName: Full=Striatin-interacting proteins 2;^Eukaryota; Metazoa; Chordata; Craniata; Vertebrata; Euteleostomi; Mammalia; Eutheria; Euarchontoglires; Glires; Rodentia; Myomorpha; Muroidea; Muridae; Murinae; Mus; Mus	PF07923.13^N1221^N1221-like protein^96-345^E:2.7e-49`PF11882.8^DUF3402^Domain of unknown function (DUF3402)^501-631^E:1.1e-33`PF11882.8^DUF3402^Domain of unknown function (DUF3402)^630-796^E:4.3e-56			ENOG410XRAB^striatin interacting protein	KEGG:mmu:320609	GO:0005737^cellular_component^cytoplasm`GO:0005829^cellular_component^cytosol`GO:0016477^biological_process^cell migration`GO:0007010^biological_process^cytoskeleton organization`GO:0008360^biological_process^regulation of cell shape	GO:0005737^cellular_component^cytoplasm`GO:0005829^cellular_component^cytosol`GO:0016477^biological_process^cell migration`GO:0007010^biological_process^cytoskeleton organization`GO:0008360^biological_process^regulation of cell shape
TRINITY_DN10440_c0_g2	Beans_S2	Chickpeas_S1	1.24539	1.8495	0.144797	1	TRINITY_DN10440_c0_g2_i1	STRP2_MOUSE^STRP2_MOUSE^Q:454-2706,H:47-841^49%ID^E:0^RecName: Full=Striatin-interacting proteins 2;^Eukaryota; Metazoa; Chordata; Craniata; Vertebrata; Euteleostomi; Mammalia; Eutheria; Euarchontoglires; Glires; Rodentia; Myomorpha; Muroidea; Muridae; Murinae; Mus; Mus		TRINITY_DN10440_c0_g2::TRINITY_DN10440_c0_g2_i1::g.22839::m.22839	178-2709[+]	STRP2_MOUSE^STRP2_MOUSE^Q:93-843,H:47-841^49%ID^E:0^RecName: Full=Striatin-interacting proteins 2;^Eukaryota; Metazoa; Chordata; Craniata; Vertebrata; Euteleostomi; Mammalia; Eutheria; Euarchontoglires; Glires; Rodentia; Myomorpha; Muroidea; Muridae; Murinae; Mus; Mus	PF07923.13^N1221^N1221-like protein^102-351^E:2.7e-49`PF11882.8^DUF3402^Domain of unknown function (DUF3402)^507-637^E:1.1e-33`PF11882.8^DUF3402^Domain of unknown function (DUF3402)^636-802^E:4.2e-56			ENOG410XRAB^striatin interacting protein	KEGG:mmu:320609	GO:0005737^cellular_component^cytoplasm`GO:0005829^cellular_component^cytosol`GO:0016477^biological_process^cell migration`GO:0007010^biological_process^cytoskeleton organization`GO:0008360^biological_process^regulation of cell shape	GO:0005737^cellular_component^cytoplasm`GO:0005829^cellular_component^cytosol`GO:0016477^biological_process^cell migration`GO:0007010^biological_process^cytoskeleton organization`GO:0008360^biological_process^regulation of cell shape
TRINITY_DN10442_c0_g1	Beans_S2	Chickpeas_S1	-0.323139	3.48234	0.664839	1	TRINITY_DN10442_c0_g1_i1	MAST4_MOUSE^MAST4_MOUSE^Q:388-4248,H:190-1461^47.73%ID^E:0^RecName: Full=Microtubule-associated serine/threonine-protein kinase 4;^Eukaryota; Metazoa; Chordata; Craniata; Vertebrata; Euteleostomi; Mammalia; Eutheria; Euarchontoglires; Glires; Rodentia; Myomorpha; Muroidea; Muridae; Murinae; Mus; Mus		TRINITY_DN10442_c0_g1::TRINITY_DN10442_c0_g1_i1::g.22847::m.22847	232-5019[+]	MAST4_MOUSE^MAST4_MOUSE^Q:53-1339,H:190-1461^48.33%ID^E:0^RecName: Full=Microtubule-associated serine/threonine-protein kinase 4;^Eukaryota; Metazoa; Chordata; Craniata; Vertebrata; Euteleostomi; Mammalia; Eutheria; Euarchontoglires; Glires; Rodentia; Myomorpha; Muroidea; Muridae; Murinae; Mus; Mus	PF08926.11^DUF1908^Domain of unknown function (DUF1908)^116-404^E:3.3e-143`PF00069.25^Pkinase^Protein kinase domain^443-717^E:1.1e-63`PF07714.17^Pkinase_Tyr^Protein tyrosine kinase^445-702^E:4.2e-28`PF00595.24^PDZ^PDZ domain^985-1063^E:3e-05`PF17820.1^PDZ_6^PDZ domain^1014-1064^E:2.1e-10			ENOG410XPWX^microtubule associated serine threonine kinase	KEGG:mmu:328329`KO:K08789	GO:0005737^cellular_component^cytoplasm`GO:0005524^molecular_function^ATP binding`GO:0000287^molecular_function^magnesium ion binding`GO:0004674^molecular_function^protein serine/threonine kinase activity`GO:0007010^biological_process^cytoskeleton organization`GO:0035556^biological_process^intracellular signal transduction`GO:0018105^biological_process^peptidyl-serine phosphorylation	GO:0005737^cellular_component^cytoplasm`GO:0005524^molecular_function^ATP binding`GO:0000287^molecular_function^magnesium ion binding`GO:0004674^molecular_function^protein serine/threonine kinase activity`GO:0007010^biological_process^cytoskeleton organization`GO:0035556^biological_process^intracellular signal transduction`GO:0018105^biological_process^peptidyl-serine phosphorylation	GO:0000287^molecular_function^magnesium ion binding`GO:0004674^molecular_function^protein serine/threonine kinase activity`GO:0005524^molecular_function^ATP binding`GO:0006468^biological_process^protein phosphorylation`GO:0004672^molecular_function^protein kinase activity`GO:0005515^molecular_function^protein binding
TRINITY_DN10442_c0_g2	Beans_S2	Chickpeas_S1	0.734357	2.79439	0.331819	1	TRINITY_DN10442_c0_g2_i1	MAST4_MOUSE^MAST4_MOUSE^Q:388-4245,H:190-1461^47.69%ID^E:0^RecName: Full=Microtubule-associated serine/threonine-protein kinase 4;^Eukaryota; Metazoa; Chordata; Craniata; Vertebrata; Euteleostomi; Mammalia; Eutheria; Euarchontoglires; Glires; Rodentia; Myomorpha; Muroidea; Muridae; Murinae; Mus; Mus		TRINITY_DN10442_c0_g2::TRINITY_DN10442_c0_g2_i1::g.22851::m.22851	232-5016[+]	MAST4_MOUSE^MAST4_MOUSE^Q:53-1338,H:190-1461^48.36%ID^E:0^RecName: Full=Microtubule-associated serine/threonine-protein kinase 4;^Eukaryota; Metazoa; Chordata; Craniata; Vertebrata; Euteleostomi; Mammalia; Eutheria; Euarchontoglires; Glires; Rodentia; Myomorpha; Muroidea; Muridae; Murinae; Mus; Mus	PF08926.11^DUF1908^Domain of unknown function (DUF1908)^116-403^E:3.7e-142`PF00069.25^Pkinase^Protein kinase domain^442-716^E:1.1e-63`PF07714.17^Pkinase_Tyr^Protein tyrosine kinase^444-701^E:4.2e-28`PF00595.24^PDZ^PDZ domain^984-1062^E:3e-05`PF17820.1^PDZ_6^PDZ domain^1013-1063^E:2.1e-10			ENOG410XPWX^microtubule associated serine threonine kinase	KEGG:mmu:328329`KO:K08789	GO:0005737^cellular_component^cytoplasm`GO:0005524^molecular_function^ATP binding`GO:0000287^molecular_function^magnesium ion binding`GO:0004674^molecular_function^protein serine/threonine kinase activity`GO:0007010^biological_process^cytoskeleton organization`GO:0035556^biological_process^intracellular signal transduction`GO:0018105^biological_process^peptidyl-serine phosphorylation	GO:0005737^cellular_component^cytoplasm`GO:0005524^molecular_function^ATP binding`GO:0000287^molecular_function^magnesium ion binding`GO:0004674^molecular_function^protein serine/threonine kinase activity`GO:0007010^biological_process^cytoskeleton organization`GO:0035556^biological_process^intracellular signal transduction`GO:0018105^biological_process^peptidyl-serine phosphorylation	GO:0000287^molecular_function^magnesium ion binding`GO:0004674^molecular_function^protein serine/threonine kinase activity`GO:0005524^molecular_function^ATP binding`GO:0006468^biological_process^protein phosphorylation`GO:0004672^molecular_function^protein kinase activity`GO:0005515^molecular_function^protein binding
TRINITY_DN10444_c0_g1	Beans_S2	Chickpeas_S1	0.131753	5.73224	0.847452	1	TRINITY_DN10444_c0_g1_i1	MOT12_XENTR^MOT12_XENTR^Q:343-975,H:12-222^38.86%ID^E:3e-32^RecName: Full=Monocarboxylate transporter 12 {ECO:0000305};^Eukaryota; Metazoa; Chordata; Craniata; Vertebrata; Euteleostomi; Amphibia; Batrachia; Anura; Pipoidea; Pipidae; Xenopodinae; Xenopus; Silurana`MOT12_XENTR^MOT12_XENTR^Q:1807-2376,H:246-437^31.12%ID^E:1e-17^RecName: Full=Monocarboxylate transporter 12 {ECO:0000305};^Eukaryota; M…		TRINITY_DN10444_c0_g1::TRINITY_DN10444_c0_g1_i1::g.22936::m.22936	1-1071[-]				ExpAA=22.93^PredHel=1^Topology=o246-268i		KEGG:xtr:394932`KO:K11810	GO:0005887^cellular_component^integral component of plasma membrane`GO:0005308^molecular_function^creatine transmembrane transporter activity`GO:0008028^molecular_function^monocarboxylic acid transmembrane transporter activity`GO:0015293^molecular_function^symporter activity`GO:0015881^biological_process^creatine transmembrane transport`GO:0015718^biological_process^monocarboxylic acid transport
TRINITY_DN10444_c0_g2	Beans_S2	Chickpeas_S1	-0.19743	5.71973	0.769001	1	TRINITY_DN10444_c0_g2_i1	MOT14_HUMAN^MOT14_HUMAN^Q:353-1087,H:18-282^35.85%ID^E:3e-32^RecName: Full=Monocarboxylate transporter 14;^Eukaryota; Metazoa; Chordata; Craniata; Vertebrata; Euteleostomi; Mammalia; Eutheria; Euarchontoglires; Primates; Haplorrhini; Catarrhini; Hominidae; Homo`MOT14_HUMAN^MOT14_HUMAN^Q:1718-2404,H:256-495^27.05%ID^E:1e-20^RecName: Full=Monocarboxylate transporter 14;^Eukaryota; Metazoa; Chordata…		TRINITY_DN10444_c0_g2::TRINITY_DN10444_c0_g2_i1::g.22938::m.22938	179-2602[+]	MOT12_XENTR^MOT12_XENTR^Q:66-276,H:12-222^38.86%ID^E:8e-41^RecName: Full=Monocarboxylate transporter 12 {ECO:0000305};^Eukaryota; Metazoa; Chordata; Craniata; Vertebrata; Euteleostomi; Amphibia; Batrachia; Anura; Pipoidea; Pipidae; Xenopodinae; Xenopus; Silurana`MOT12_XENTR^MOT12_XENTR^Q:554-760,H:246-454^30.52%ID^E:9e-19^RecName: Full=Monocarboxylate transporter 12 {ECO:0000305};^Eukaryota; Meta…	PF07690.16^MFS_1^Major Facilitator Superfamily^80-264^E:3.7e-22		ExpAA=261.30^PredHel=12^Topology=i69-91o111-133i140-162o166-188i200-222o232-251i561-583o598-620i627-649o654-676i689-711o721-740i	ENOG411000Y^Major Facilitator Superfamily	KEGG:xtr:394932`KO:K11810	GO:0005887^cellular_component^integral component of plasma membrane`GO:0008028^molecular_function^monocarboxylic acid transmembrane transporter activity`GO:0015293^molecular_function^symporter activity`GO:0015718^biological_process^monocarboxylic acid transport	GO:0005887^cellular_component^integral component of plasma membrane`GO:0005308^molecular_function^creatine transmembrane transporter activity`GO:0008028^molecular_function^monocarboxylic acid transmembrane transporter activity`GO:0015293^molecular_function^symporter activity`GO:0015881^biological_process^creatine transmembrane transport`GO:0015718^biological_process^monocarboxylic acid transport	GO:0055085^biological_process^transmembrane transport`GO:0016021^cellular_component^integral component of membrane
TRINITY_DN10447_c0_g1	Beans_S2	Chickpeas_S1	0.39504	6.4365	0.55018	1	TRINITY_DN10447_c0_g1_i1	COBL1_MOUSE^COBL1_MOUSE^Q:253-909,H:96-294^29.68%ID^E:1e-12^RecName: Full=Cordon-bleu protein-like 1;^Eukaryota; Metazoa; Chordata; Craniata; Vertebrata; Euteleostomi; Mammalia; Eutheria; Euarchontoglires; Glires; Rodentia; Myomorpha; Muroidea; Muridae; Murinae; Mus; Mus		TRINITY_DN10447_c0_g1::TRINITY_DN10447_c0_g1_i1::g.22857::m.22857	223-3543[+]	COBL1_MOUSE^COBL1_MOUSE^Q:11-229,H:96-294^29.68%ID^E:1e-14^RecName: Full=Cordon-bleu protein-like 1;^Eukaryota; Metazoa; Chordata; Craniata; Vertebrata; Euteleostomi; Mammalia; Eutheria; Euarchontoglires; Glires; Rodentia; Myomorpha; Muroidea; Muridae; Murinae; Mus; Mus				ENOG4111I5R^COBL-like 1	KEGG:mmu:319876	GO:0003785^molecular_function^actin monomer binding	GO:0003785^molecular_function^actin monomer binding
TRINITY_DN10448_c0_g1	Beans_S2	Chickpeas_S1	-0.374345	7.97703	0.569003	1	TRINITY_DN10448_c0_g1_i1	AL3A1_MOUSE^AL3A1_MOUSE^Q:404-1756,H:1-449^47.89%ID^E:2e-143^RecName: Full=Aldehyde dehydrogenase, dimeric NADP-preferring;^Eukaryota; Metazoa; Chordata; Craniata; Vertebrata; Euteleostomi; Mammalia; Eutheria; Euarchontoglires; Glires; Rodentia; Myomorpha; Muroidea; Muridae; Murinae; Mus; Mus		TRINITY_DN10448_c0_g1::TRINITY_DN10448_c0_g1_i1::g.22863::m.22863	404-1912[+]	AL3A2_MACFA^AL3A2_MACFA^Q:8-454,H:5-449^49.66%ID^E:6e-156^RecName: Full=Aldehyde dehydrogenase family 3 member A2;^Eukaryota; Metazoa; Chordata; Craniata; Vertebrata; Euteleostomi; Mammalia; Eutheria; Euarchontoglires; Primates; Haplorrhini; Catarrhini; Cercopithecidae; Cercopithecinae; Macaca	PF00171.22^Aldedh^Aldehyde dehydrogenase family^4-426^E:3.5e-79		ExpAA=21.41^PredHel=1^Topology=o471-488i	COG1012^Dehydrogenase	KEGG:mcf:102138923`KO:K00128	GO:0005737^cellular_component^cytoplasm`GO:0005829^cellular_component^cytosol`GO:0005783^cellular_component^endoplasmic reticulum`GO:0016021^cellular_component^integral component of membrane`GO:0005886^cellular_component^plasma membrane`GO:0004028^molecular_function^3-chloroallyl aldehyde dehydrogenase activity`GO:0008106^molecular_function^alcohol dehydrogenase (NADP+) activity`GO:0004029^molecu…	GO:0005789^cellular_component^endoplasmic reticulum membrane`GO:0016021^cellular_component^integral component of membrane`GO:0043878^molecular_function^glyceraldehyde-3-phosphate dehydrogenase (NAD+) (non-phosphorylating) activity`GO:0050061^molecular_function^long-chain-aldehyde dehydrogenase activity`GO:0052814^molecular_function^medium-chain-aldehyde dehydrogenase activity`GO:0006631^biologica…	GO:0016491^molecular_function^oxidoreductase activity`GO:0055114^biological_process^oxidation-reduction process
TRINITY_DN10449_c0_g1	Beans_S2	Chickpeas_S1	0.161086	6.17296	0.810912	1	TRINITY_DN10449_c0_g1_i1	RPAC1_MOUSE^RPAC1_MOUSE^Q:107-964,H:7-293^50.52%ID^E:6e-99^RecName: Full=DNA-directed RNA polymerases I and III subunit RPAC1;^Eukaryota; Metazoa; Chordata; Craniata; Vertebrata; Euteleostomi; Mammalia; Eutheria; Euarchontoglires; Glires; Rodentia; Myomorpha; Muroidea; Muridae; Murinae; Mus; Mus		TRINITY_DN10449_c0_g1::TRINITY_DN10449_c0_g1_i1::g.22926::m.22926	80-973[+]	RPAC1_MOUSE^RPAC1_MOUSE^Q:10-295,H:7-293^50.52%ID^E:3e-99^RecName: Full=DNA-directed RNA polymerases I and III subunit RPAC1;^Eukaryota; Metazoa; Chordata; Craniata; Vertebrata; Euteleostomi; Mammalia; Eutheria; Euarchontoglires; Glires; Rodentia; Myomorpha; Muroidea; Muridae; Murinae; Mus; Mus	PF01193.24^RNA_pol_L^RNA polymerase Rpb3/Rpb11 dimerisation domain^63-178^E:2.2e-08`PF01000.26^RNA_pol_A_bac^RNA polymerase Rpb3/RpoA insert domain^93-227^E:2.1e-27			COG0202^DNA-dependent RNA polymerase catalyzes the transcription of DNA into RNA using the four ribonucleoside triphosphates as substrates (By similarity)	KEGG:mmu:20016`KO:K03027	GO:0005654^cellular_component^nucleoplasm`GO:0005634^cellular_component^nucleus`GO:0005736^cellular_component^RNA polymerase I complex`GO:0005666^cellular_component^RNA polymerase III complex`GO:0003677^molecular_function^DNA binding`GO:0003899^molecular_function^DNA-directed 5'-3' RNA polymerase activity`GO:0046983^molecular_function^protein dimerization activity`GO:0006360^biological_process^tr…	GO:0005654^cellular_component^nucleoplasm`GO:0005634^cellular_component^nucleus`GO:0005736^cellular_component^RNA polymerase I complex`GO:0005666^cellular_component^RNA polymerase III complex`GO:0003677^molecular_function^DNA binding`GO:0003899^molecular_function^DNA-directed 5'-3' RNA polymerase activity`GO:0046983^molecular_function^protein dimerization activity`GO:0006360^biological_process^tr…	GO:0003899^molecular_function^DNA-directed 5'-3' RNA polymerase activity`GO:0006351^biological_process^transcription, DNA-templated`GO:0046983^molecular_function^protein dimerization activity
TRINITY_DN10450_c0_g1	Beans_S2	Chickpeas_S1	-0.159841	7.45521	0.80878	1	TRINITY_DN10450_c0_g1_i1	EIF3L_AEDAE^EIF3L_AEDAE^Q:140-1720,H:16-537^70.08%ID^E:0^RecName: Full=Eukaryotic translation initiation factor 3 subunit L {ECO:0000255|HAMAP-Rule:MF_03011};^Eukaryota; Metazoa; Ecdysozoa; Arthropoda; Hexapoda; Insecta; Pterygota; Neoptera; Holometabola; Diptera; Nematocera; Culicoidea; Culicidae; Culicinae; Aedini; Aedes; Stegomyia		TRINITY_DN10450_c0_g1::TRINITY_DN10450_c0_g1_i1::g.22946::m.22946	131-1726[+]	EIF3L_AEDAE^EIF3L_AEDAE^Q:4-530,H:16-537^70.08%ID^E:0^RecName: Full=Eukaryotic translation initiation factor 3 subunit L {ECO:0000255|HAMAP-Rule:MF_03011};^Eukaryota; Metazoa; Ecdysozoa; Arthropoda; Hexapoda; Insecta; Pterygota; Neoptera; Holometabola; Diptera; Nematocera; Culicoidea; Culicidae; Culicinae; Aedini; Aedes; Stegomyia	PF10255.9^Paf67^RNA polymerase I-associated factor PAF67^109-519^E:1.6e-167			ENOG410XPJT^Component of the eukaryotic translation initiation factor 3 (eIF-3) complex, which is involved in protein synthesis and, together with other initiation factors, stimulates binding of mRNA and methionyl-tRNAi to the 40S ribosome (By similarity)	KEGG:aag:5572195`KO:K15029	GO:0016282^cellular_component^eukaryotic 43S preinitiation complex`GO:0033290^cellular_component^eukaryotic 48S preinitiation complex`GO:0005852^cellular_component^eukaryotic translation initiation factor 3 complex`GO:0003743^molecular_function^translation initiation factor activity`GO:0001732^biological_process^formation of cytoplasmic translation initiation complex	GO:0016282^cellular_component^eukaryotic 43S preinitiation complex`GO:0033290^cellular_component^eukaryotic 48S preinitiation complex`GO:0005852^cellular_component^eukaryotic translation initiation factor 3 complex`GO:0003743^molecular_function^translation initiation factor activity`GO:0001732^biological_process^formation of cytoplasmic translation initiation complex	GO:0003743^molecular_function^translation initiation factor activity`GO:0005737^cellular_component^cytoplasm`GO:0005852^cellular_component^eukaryotic translation initiation factor 3 complex
TRINITY_DN10451_c0_g1	Beans_S2	Chickpeas_S1	-0.200052	7.70962	0.761345	1	TRINITY_DN10451_c0_g1_i1	HM13_HUMAN^HM13_HUMAN^Q:224-1222,H:19-355^64.09%ID^E:2e-149^RecName: Full=Minor histocompatibility antigen H13;^Eukaryota; Metazoa; Chordata; Craniata; Vertebrata; Euteleostomi; Mammalia; Eutheria; Euarchontoglires; Primates; Haplorrhini; Catarrhini; Hominidae; Homo		TRINITY_DN10451_c0_g1::TRINITY_DN10451_c0_g1_i1::g.22928::m.22928	167-1279[+]	HM13_HUMAN^HM13_HUMAN^Q:20-359,H:19-363^64.35%ID^E:7e-159^RecName: Full=Minor histocompatibility antigen H13;^Eukaryota; Metazoa; Chordata; Craniata; Vertebrata; Euteleostomi; Mammalia; Eutheria; Euarchontoglires; Primates; Haplorrhini; Catarrhini; Hominidae; Homo	PF04258.13^Peptidase_A22B^Signal peptide peptidase^60-345^E:4.1e-98`PF06550.11^SPP^Signal-peptide peptidase, presenilin aspartyl protease^160-320^E:2.3e-05		ExpAA=171.27^PredHel=8^Topology=i35-57o72-90i97-119o157-176i197-219o255-274i287-309o314-333i		KEGG:hsa:81502`KO:K09595	GO:0009986^cellular_component^cell surface`GO:0036513^cellular_component^Derlin-1 retrotranslocation complex`GO:0005783^cellular_component^endoplasmic reticulum`GO:0005789^cellular_component^endoplasmic reticulum membrane`GO:0071458^cellular_component^integral component of cytoplasmic side of endoplasmic reticulum membrane`GO:0071556^cellular_component^integral component of lumenal side of endopl…	GO:0009986^cellular_component^cell surface`GO:0036513^cellular_component^Derlin-1 retrotranslocation complex`GO:0005783^cellular_component^endoplasmic reticulum`GO:0005789^cellular_component^endoplasmic reticulum membrane`GO:0071458^cellular_component^integral component of cytoplasmic side of endoplasmic reticulum membrane`GO:0071556^cellular_component^integral component of lumenal side of endopl…	GO:0004190^molecular_function^aspartic-type endopeptidase activity`GO:0016021^cellular_component^integral component of membrane
TRINITY_DN10455_c0_g1	Beans_S2	Chickpeas_S1	0.279436	4.72927	0.685134	1	TRINITY_DN10455_c0_g1_i1	BCL9_DROME^BCL9_DROME^Q:890-1459,H:314-549^36.44%ID^E:5e-29^RecName: Full=Protein BCL9 homolog;^Eukaryota; Metazoa; Ecdysozoa; Arthropoda; Hexapoda; Insecta; Pterygota; Neoptera; Holometabola; Diptera; Brachycera; Muscomorpha; Ephydroidea; Drosophilidae; Drosophila; Sophophora		TRINITY_DN10455_c0_g1::TRINITY_DN10455_c0_g1_i1::g.22899::m.22899	470-4111[+]	BCL9_DROME^BCL9_DROME^Q:4-345,H:155-561^31.59%ID^E:6e-34^RecName: Full=Protein BCL9 homolog;^Eukaryota; Metazoa; Ecdysozoa; Arthropoda; Hexapoda; Insecta; Pterygota; Neoptera; Holometabola; Diptera; Brachycera; Muscomorpha; Ephydroidea; Drosophilidae; Drosophila; Sophophora`BCL9_DROME^BCL9_DROME^Q:365-500,H:707-801^38.69%ID^E:1e-10^RecName: Full=Protein BCL9 homolog;^Eukaryota; Metazoa; Ecdysozoa…	PF11502.8^BCL9^B-cell lymphoma 9 protein^302-336^E:3.5e-18			ENOG4111RT9^B-cell lymphoma 9 protein	KEGG:dme:Dmel_CG2041	GO:1990907^cellular_component^beta-catenin-TCF complex`GO:0005829^cellular_component^cytosol`GO:0005654^cellular_component^nucleoplasm`GO:0005634^cellular_component^nucleus`GO:0060070^biological_process^canonical Wnt signaling pathway`GO:0035293^biological_process^chitin-based larval cuticle pattern formation`GO:0008587^biological_process^imaginal disc-derived wing margin morphogenesis`GO:0035223…	GO:1990907^cellular_component^beta-catenin-TCF complex`GO:0005829^cellular_component^cytosol`GO:0005654^cellular_component^nucleoplasm`GO:0005634^cellular_component^nucleus`GO:0060070^biological_process^canonical Wnt signaling pathway`GO:0035293^biological_process^chitin-based larval cuticle pattern formation`GO:0008587^biological_process^imaginal disc-derived wing margin morphogenesis`GO:0035223…
TRINITY_DN10462_c1_g1	Beans_S2	Chickpeas_S1	-0.240358	2.17806	0.763086	1	TRINITY_DN10462_c1_g1_i1			TRINITY_DN10462_c1_g1::TRINITY_DN10462_c1_g1_i1::g.22915::m.22915	3-302[+]
TRINITY_DN10465_c3_g1	Beans_S2	Chickpeas_S1	0.0884426	1.81951	1	1	TRINITY_DN10465_c3_g1_i1			TRINITY_DN10465_c3_g1::TRINITY_DN10465_c3_g1_i1::g.22933::m.22933	3-782[+]		PF07686.17^V-set^Immunoglobulin V-set domain^33-116^E:5.6e-06`PF08205.12^C2-set_2^CD80-like C2-set immunoglobulin domain^141-186^E:5.7e-05
TRINITY_DN10467_c0_g1	Beans_S2	Chickpeas_S1	-1.95984	2.19459	0.0163967	0.261625	TRINITY_DN10467_c0_g1_i1			TRINITY_DN10467_c0_g1::TRINITY_DN10467_c0_g1_i1::g.22934::m.22934	1-333[-]
TRINITY_DN10468_c0_g1	Beans_S2	Chickpeas_S1	-0.444382	1.97271	0.580886	1	TRINITY_DN10468_c0_g1_i1			TRINITY_DN10468_c0_g1::TRINITY_DN10468_c0_g1_i1::g.22889::m.22889	16-447[+]
TRINITY_DN10468_c0_g2	Beans_S2	Chickpeas_S1	-0.231711	1.6757	0.802807	1	TRINITY_DN10468_c0_g2_i1			TRINITY_DN10468_c0_g2::TRINITY_DN10468_c0_g2_i1::g.22891::m.22891	16-354[+]
TRINITY_DN10470_c1_g1	Beans_S2	Chickpeas_S1	-1.32088	2.01845	0.0973092	0.83889	TRINITY_DN10470_c1_g1_i1			TRINITY_DN10470_c1_g1::TRINITY_DN10470_c1_g1_i1::g.22919::m.22919	177-509[-]
TRINITY_DN10473_c0_g1	Beans_S2	Chickpeas_S1	2.58491	1.38156	0.00792498	0.15324	TRINITY_DN10473_c0_g1_i1			TRINITY_DN10473_c0_g1::TRINITY_DN10473_c0_g1_i1::g.22912::m.22912	3-395[-]
TRINITY_DN10476_c0_g1	Beans_S2	Chickpeas_S1	-9.79406	2.93865	6.93525e-10	3.93561e-07	TRINITY_DN10476_c0_g1_i1	ENDOU_DROME^ENDOU_DROME^Q:19-711,H:362-592^52.81%ID^E:2e-76^RecName: Full=Poly(U)-specific endoribonuclease homolog;^Eukaryota; Metazoa; Ecdysozoa; Arthropoda; Hexapoda; Insecta; Pterygota; Neoptera; Holometabola; Diptera; Brachycera; Muscomorpha; Ephydroidea; Drosophilidae; Drosophila; Sophophora		TRINITY_DN10476_c0_g1::TRINITY_DN10476_c0_g1_i1::g.22969::m.22969	1-714[+]	ENDOU_DROME^ENDOU_DROME^Q:7-237,H:362-592^52.81%ID^E:3e-86^RecName: Full=Poly(U)-specific endoribonuclease homolog;^Eukaryota; Metazoa; Ecdysozoa; Arthropoda; Hexapoda; Insecta; Pterygota; Neoptera; Holometabola; Diptera; Brachycera; Muscomorpha; Ephydroidea; Drosophilidae; Drosophila; Sophophora	PF09412.10^XendoU^Endoribonuclease XendoU^9-235^E:7e-82			ENOG410XX8E^Poly(U)-specific	KEGG:dme:Dmel_CG2145`KO:K14648	GO:0005576^cellular_component^extracellular region`GO:0004521^molecular_function^endoribonuclease activity`GO:0046872^molecular_function^metal ion binding`GO:0003723^molecular_function^RNA binding`GO:0090502^biological_process^RNA phosphodiester bond hydrolysis, endonucleolytic	GO:0005576^cellular_component^extracellular region`GO:0004521^molecular_function^endoribonuclease activity`GO:0046872^molecular_function^metal ion binding`GO:0003723^molecular_function^RNA binding`GO:0090502^biological_process^RNA phosphodiester bond hydrolysis, endonucleolytic	GO:0004521^molecular_function^endoribonuclease activity
TRINITY_DN10476_c0_g2	Beans_S2	Chickpeas_S1	-0.249295	6.36272	0.708353	1	TRINITY_DN10476_c0_g2_i1	ENDOU_DROME^ENDOU_DROME^Q:980-1780,H:325-592^51.87%ID^E:3e-81^RecName: Full=Poly(U)-specific endoribonuclease homolog;^Eukaryota; Metazoa; Ecdysozoa; Arthropoda; Hexapoda; Insecta; Pterygota; Neoptera; Holometabola; Diptera; Brachycera; Muscomorpha; Ephydroidea; Drosophilidae; Drosophila; Sophophora		TRINITY_DN10476_c0_g2::TRINITY_DN10476_c0_g2_i1::g.22970::m.22970	245-1783[+]	ENDOU_DROME^ENDOU_DROME^Q:246-512,H:325-592^51.87%ID^E:2e-91^RecName: Full=Poly(U)-specific endoribonuclease homolog;^Eukaryota; Metazoa; Ecdysozoa; Arthropoda; Hexapoda; Insecta; Pterygota; Neoptera; Holometabola; Diptera; Brachycera; Muscomorpha; Ephydroidea; Drosophilidae; Drosophila; Sophophora	PF09412.10^XendoU^Endoribonuclease XendoU^252-510^E:2.7e-88		ExpAA=21.27^PredHel=1^Topology=i5-27o	ENOG410XX8E^Poly(U)-specific	KEGG:dme:Dmel_CG2145`KO:K14648	GO:0005576^cellular_component^extracellular region`GO:0004521^molecular_function^endoribonuclease activity`GO:0046872^molecular_function^metal ion binding`GO:0003723^molecular_function^RNA binding`GO:0090502^biological_process^RNA phosphodiester bond hydrolysis, endonucleolytic	GO:0005576^cellular_component^extracellular region`GO:0004521^molecular_function^endoribonuclease activity`GO:0046872^molecular_function^metal ion binding`GO:0003723^molecular_function^RNA binding`GO:0090502^biological_process^RNA phosphodiester bond hydrolysis, endonucleolytic	GO:0004521^molecular_function^endoribonuclease activity
TRINITY_DN10477_c0_g1	Beans_S2	Chickpeas_S1	-1.21115	10.5779	0.0676992	0.671559	TRINITY_DN10477_c0_g1_i1	CU12_HYACE^CU12_HYACE^Q:121-366,H:22-103^58.54%ID^E:2e-29^RecName: Full=Flexible cuticle protein 12;^Eukaryota; Metazoa; Ecdysozoa; Arthropoda; Hexapoda; Insecta; Pterygota; Neoptera; Holometabola; Lepidoptera; Glossata; Ditrysia; Bombycoidea; Saturniidae; Saturniinae; Attacini; Hyalophora		TRINITY_DN10477_c0_g1::TRINITY_DN10477_c0_g1_i1::g.22917::m.22917	55-378[+]	CU12_HYACE^CU12_HYACE^Q:1-104,H:1-103^54.81%ID^E:3e-31^RecName: Full=Flexible cuticle protein 12;^Eukaryota; Metazoa; Ecdysozoa; Arthropoda; Hexapoda; Insecta; Pterygota; Neoptera; Holometabola; Lepidoptera; Glossata; Ditrysia; Bombycoidea; Saturniidae; Saturniinae; Attacini; Hyalophora	PF00379.23^Chitin_bind_4^Insect cuticle protein^41-96^E:1e-20					GO:0042302^molecular_function^structural constituent of cuticle	GO:0042302^molecular_function^structural constituent of cuticle	GO:0042302^molecular_function^structural constituent of cuticle
TRINITY_DN10480_c0_g1	Beans_S2	Chickpeas_S1	-1.11236	5.74076	0.0988498	0.845471	TRINITY_DN10480_c0_g1_i1	AL3B1_RAT^AL3B1_RAT^Q:130-1491,H:3-454^49.56%ID^E:5e-164^RecName: Full=Aldehyde dehydrogenase family 3 member B1;^Eukaryota; Metazoa; Chordata; Craniata; Vertebrata; Euteleostomi; Mammalia; Eutheria; Euarchontoglires; Glires; Rodentia; Myomorpha; Muroidea; Muridae; Murinae; Rattus		TRINITY_DN10480_c0_g1::TRINITY_DN10480_c0_g1_i1::g.22898::m.22898	58-1620[+]	AL3B1_RAT^AL3B1_RAT^Q:25-478,H:3-454^49.56%ID^E:6e-165^RecName: Full=Aldehyde dehydrogenase family 3 member B1;^Eukaryota; Metazoa; Chordata; Craniata; Vertebrata; Euteleostomi; Mammalia; Eutheria; Euarchontoglires; Glires; Rodentia; Myomorpha; Muroidea; Muridae; Murinae; Rattus	PF00171.22^Aldedh^Aldehyde dehydrogenase family^25-450^E:2.8e-85		ExpAA=21.97^PredHel=1^Topology=o492-514i	COG1012^Dehydrogenase	KEGG:rno:309147`KO:K00129	GO:0005886^cellular_component^plasma membrane`GO:0004028^molecular_function^3-chloroallyl aldehyde dehydrogenase activity`GO:0004030^molecular_function^aldehyde dehydrogenase [NAD(P)+] activity`GO:0018479^molecular_function^benzaldehyde dehydrogenase (NAD+) activity`GO:0018477^molecular_function^benzaldehyde dehydrogenase (NADP+) activity`GO:0006081^biological_process^cellular aldehyde metabolic …	GO:0005886^cellular_component^plasma membrane`GO:0004028^molecular_function^3-chloroallyl aldehyde dehydrogenase activity`GO:0004030^molecular_function^aldehyde dehydrogenase [NAD(P)+] activity`GO:0018479^molecular_function^benzaldehyde dehydrogenase (NAD+) activity`GO:0018477^molecular_function^benzaldehyde dehydrogenase (NADP+) activity`GO:0006081^biological_process^cellular aldehyde metabolic …	GO:0016491^molecular_function^oxidoreductase activity`GO:0055114^biological_process^oxidation-reduction process
TRINITY_DN10481_c0_g1	Beans_S2	Chickpeas_S1	-0.955664	0.549367	0.394643	1	TRINITY_DN10481_c0_g1_i1	CDC27_HUMAN^CDC27_HUMAN^Q:310-2571,H:3-780^43.58%ID^E:0^RecName: Full=Cell division cycle protein 27 homolog;^Eukaryota; Metazoa; Chordata; Craniata; Vertebrata; Euteleostomi; Mammalia; Eutheria; Euarchontoglires; Primates; Haplorrhini; Catarrhini; Hominidae; Homo		TRINITY_DN10481_c0_g1::TRINITY_DN10481_c0_g1_i1::g.22949::m.22949	307-2697[+]	CDC27_HUMAN^CDC27_HUMAN^Q:2-755,H:3-780^44.78%ID^E:0^RecName: Full=Cell division cycle protein 27 homolog;^Eukaryota; Metazoa; Chordata; Craniata; Vertebrata; Euteleostomi; Mammalia; Eutheria; Euarchontoglires; Primates; Haplorrhini; Catarrhini; Hominidae; Homo	PF12895.7^ANAPC3^Anaphase-promoting complex, cyclosome, subunit 3^16-92^E:4.7e-20`PF13181.6^TPR_8^Tetratricopeptide repeat^578-609^E:0.00032`PF13432.6^TPR_16^Tetratricopeptide repeat^582-638^E:3.8e-06`PF13181.6^TPR_8^Tetratricopeptide repeat^611-641^E:0.00059`PF13181.6^TPR_8^Tetratricopeptide repeat^714-744^E:0.18			COG0457^repeat-containing protein	KEGG:hsa:996`KO:K03350	GO:0005680^cellular_component^anaphase-promoting complex`GO:0005813^cellular_component^centrosome`GO:0005737^cellular_component^cytoplasm`GO:0005829^cellular_component^cytosol`GO:0005654^cellular_component^nucleoplasm`GO:0005634^cellular_component^nucleus`GO:0019903^molecular_function^protein phosphatase binding`GO:0031145^biological_process^anaphase-promoting complex-dependent catabolic process`…	GO:0005680^cellular_component^anaphase-promoting complex`GO:0005813^cellular_component^centrosome`GO:0005737^cellular_component^cytoplasm`GO:0005829^cellular_component^cytosol`GO:0005654^cellular_component^nucleoplasm`GO:0005634^cellular_component^nucleus`GO:0019903^molecular_function^protein phosphatase binding`GO:0031145^biological_process^anaphase-promoting complex-dependent catabolic process`…	GO:0005515^molecular_function^protein binding
TRINITY_DN10481_c0_g2	Beans_S2	Chickpeas_S1	0.312737	4.74744	0.649196	1	TRINITY_DN10481_c0_g2_i1	CDC27_BOVIN^CDC27_BOVIN^Q:310-2574,H:3-781^43.5%ID^E:0^RecName: Full=Cell division cycle protein 27 homolog;^Eukaryota; Metazoa; Chordata; Craniata; Vertebrata; Euteleostomi; Mammalia; Eutheria; Laurasiatheria; Cetartiodactyla; Ruminantia; Pecora; Bovidae; Bovinae; Bos		TRINITY_DN10481_c0_g2::TRINITY_DN10481_c0_g2_i1::g.22951::m.22951	307-2700[+]	CDC27_HUMAN^CDC27_HUMAN^Q:2-756,H:3-780^44.91%ID^E:0^RecName: Full=Cell division cycle protein 27 homolog;^Eukaryota; Metazoa; Chordata; Craniata; Vertebrata; Euteleostomi; Mammalia; Eutheria; Euarchontoglires; Primates; Haplorrhini; Catarrhini; Hominidae; Homo	PF12895.7^ANAPC3^Anaphase-promoting complex, cyclosome, subunit 3^16-92^E:4.7e-20`PF13181.6^TPR_8^Tetratricopeptide repeat^579-610^E:0.00033`PF13432.6^TPR_16^Tetratricopeptide repeat^583-639^E:3.8e-06`PF13181.6^TPR_8^Tetratricopeptide repeat^612-642^E:0.00059`PF13181.6^TPR_8^Tetratricopeptide repeat^715-745^E:0.18			COG0457^repeat-containing protein	KEGG:hsa:996`KO:K03350	GO:0005680^cellular_component^anaphase-promoting complex`GO:0070979^biological_process^protein K11-linked ubiquitination	GO:0005680^cellular_component^anaphase-promoting complex`GO:0005813^cellular_component^centrosome`GO:0005737^cellular_component^cytoplasm`GO:0005829^cellular_component^cytosol`GO:0005654^cellular_component^nucleoplasm`GO:0005634^cellular_component^nucleus`GO:0019903^molecular_function^protein phosphatase binding`GO:0031145^biological_process^anaphase-promoting complex-dependent catabolic process`…	GO:0005515^molecular_function^protein binding
TRINITY_DN10484_c0_g1	Beans_S2	Chickpeas_S1	3.41777	2.30852	0.000132902	0.00610789	TRINITY_DN10484_c0_g1_i1			TRINITY_DN10484_c0_g1::TRINITY_DN10484_c0_g1_i1::g.22892::m.22892	1-360[+]
TRINITY_DN10484_c1_g1	Beans_S2	Chickpeas_S1	0.0296632	0.791833	1	1	TRINITY_DN10484_c1_g1_i1			TRINITY_DN10484_c1_g1::TRINITY_DN10484_c1_g1_i1::g.22893::m.22893	1-366[+]		PF03564.15^DUF1759^Protein of unknown function (DUF1759)^39-120^E:7.5e-19
TRINITY_DN10484_c2_g1	Beans_S2	Chickpeas_S1	-0.550254	1.17765	0.567307	1	TRINITY_DN10484_c2_g1_i1			TRINITY_DN10484_c2_g1::TRINITY_DN10484_c2_g1_i1::g.22894::m.22894	3-347[+]		PF03564.15^DUF1759^Protein of unknown function (DUF1759)^1-70^E:2e-12
TRINITY_DN10485_c0_g2	Beans_S2	Chickpeas_S1	-0.604042	1.73361	0.467814	1	TRINITY_DN10485_c0_g2_i1			TRINITY_DN10485_c0_g2::TRINITY_DN10485_c0_g2_i1::g.22973::m.22973	2-856[+]
TRINITY_DN10485_c1_g1	Beans_S2	Chickpeas_S1	-0.518275	2.27954	0.496369	1	TRINITY_DN10485_c1_g1_i1			TRINITY_DN10485_c1_g1::TRINITY_DN10485_c1_g1_i1::g.22974::m.22974	3-410[+]
TRINITY_DN10486_c0_g1	Beans_S2	Chickpeas_S1	-0.0519277	5.99044	0.941374	1	TRINITY_DN10486_c0_g1_i1	DCUP_DROME^DCUP_DROME^Q:431-1483,H:2-353^56.94%ID^E:3e-129^RecName: Full=Uroporphyrinogen decarboxylase;^Eukaryota; Metazoa; Ecdysozoa; Arthropoda; Hexapoda; Insecta; Pterygota; Neoptera; Holometabola; Diptera; Brachycera; Muscomorpha; Ephydroidea; Drosophilidae; Drosophila; Sophophora		TRINITY_DN10486_c0_g1::TRINITY_DN10486_c0_g1_i1::g.22885::m.22885	434-1498[+]	DCUP_DROME^DCUP_DROME^Q:5-350,H:7-353^57.47%ID^E:2e-149^RecName: Full=Uroporphyrinogen decarboxylase;^Eukaryota; Metazoa; Ecdysozoa; Arthropoda; Hexapoda; Insecta; Pterygota; Neoptera; Holometabola; Diptera; Brachycera; Muscomorpha; Ephydroidea; Drosophilidae; Drosophila; Sophophora	PF01208.17^URO-D^Uroporphyrinogen decarboxylase (URO-D)^9-351^E:1e-131			COG0407^Catalyzes the decarboxylation of four acetate groups of uroporphyrinogen-III to yield coproporphyrinogen-III (By similarity)	KEGG:dme:Dmel_CG1818`KO:K01599	GO:0005829^cellular_component^cytosol`GO:0004853^molecular_function^uroporphyrinogen decarboxylase activity`GO:0006783^biological_process^heme biosynthetic process`GO:0006782^biological_process^protoporphyrinogen IX biosynthetic process	GO:0005829^cellular_component^cytosol`GO:0004853^molecular_function^uroporphyrinogen decarboxylase activity`GO:0006783^biological_process^heme biosynthetic process`GO:0006782^biological_process^protoporphyrinogen IX biosynthetic process	GO:0004853^molecular_function^uroporphyrinogen decarboxylase activity`GO:0006779^biological_process^porphyrin-containing compound biosynthetic process
TRINITY_DN10487_c0_g1	Beans_S2	Chickpeas_S1	-0.406707	2.35681	0.590644	1	TRINITY_DN10487_c0_g1_i1	DYH5_MOUSE^DYH5_MOUSE^Q:2-910,H:4320-4621^66.34%ID^E:1e-133^RecName: Full=Dynein heavy chain 5, axonemal;^Eukaryota; Metazoa; Chordata; Craniata; Vertebrata; Euteleostomi; Mammalia; Eutheria; Euarchontoglires; Glires; Rodentia; Myomorpha; Muroidea; Muridae; Murinae; Mus; Mus		TRINITY_DN10487_c0_g1::TRINITY_DN10487_c0_g1_i1::g.22930::m.22930	2-913[+]	DYH5_MOUSE^DYH5_MOUSE^Q:1-303,H:4320-4621^66.34%ID^E:2e-138^RecName: Full=Dynein heavy chain 5, axonemal;^Eukaryota; Metazoa; Chordata; Craniata; Vertebrata; Euteleostomi; Mammalia; Eutheria; Euarchontoglires; Glires; Rodentia; Myomorpha; Muroidea; Muridae; Murinae; Mus; Mus	PF18199.1^Dynein_C^Dynein heavy chain C-terminal domain^5-300^E:3.1e-94			COG5245^heavy chain	KEGG:mmu:110082`KO:K10408	GO:0097729^cellular_component^9+2 motile cilium`GO:0005858^cellular_component^axonemal dynein complex`GO:0005930^cellular_component^axoneme`GO:0030286^cellular_component^dynein complex`GO:0005576^cellular_component^extracellular region`GO:0005874^cellular_component^microtubule`GO:0036157^cellular_component^outer dynein arm`GO:0005524^molecular_function^ATP binding`GO:0008569^molecular_function^AT…	GO:0097729^cellular_component^9+2 motile cilium`GO:0005858^cellular_component^axonemal dynein complex`GO:0005930^cellular_component^axoneme`GO:0030286^cellular_component^dynein complex`GO:0005576^cellular_component^extracellular region`GO:0005874^cellular_component^microtubule`GO:0036157^cellular_component^outer dynein arm`GO:0005524^molecular_function^ATP binding`GO:0008569^molecular_function^AT…
TRINITY_DN10489_c0_g1	Beans_S2	Chickpeas_S1	-0.281156	9.53542	0.667749	1	TRINITY_DN10489_c0_g1_i1	CISY2_AEDAE^CISY2_AEDAE^Q:155-1552,H:1-465^80.69%ID^E:0^RecName: Full=Probable citrate synthase 2, mitochondrial;^Eukaryota; Metazoa; Ecdysozoa; Arthropoda; Hexapoda; Insecta; Pterygota; Neoptera; Holometabola; Diptera; Nematocera; Culicoidea; Culicidae; Culicinae; Aedini; Aedes; Stegomyia		TRINITY_DN10489_c0_g1::TRINITY_DN10489_c0_g1_i1::g.22895::m.22895	155-1558[+]	CISY2_AEDAE^CISY2_AEDAE^Q:1-466,H:1-465^80.69%ID^E:0^RecName: Full=Probable citrate synthase 2, mitochondrial;^Eukaryota; Metazoa; Ecdysozoa; Arthropoda; Hexapoda; Insecta; Pterygota; Neoptera; Holometabola; Diptera; Nematocera; Culicoidea; Culicidae; Culicinae; Aedini; Aedes; Stegomyia	PF00285.21^Citrate_synt^Citrate synthase, C-terminal domain^74-453^E:3.9e-108			COG0372^citrate synthase	KEGG:aag:5575386`KO:K01647	GO:0005759^cellular_component^mitochondrial matrix`GO:0004108^molecular_function^citrate (Si)-synthase activity`GO:0005975^biological_process^carbohydrate metabolic process`GO:0006101^biological_process^citrate metabolic process`GO:0006099^biological_process^tricarboxylic acid cycle	GO:0005759^cellular_component^mitochondrial matrix`GO:0004108^molecular_function^citrate (Si)-synthase activity`GO:0005975^biological_process^carbohydrate metabolic process`GO:0006101^biological_process^citrate metabolic process`GO:0006099^biological_process^tricarboxylic acid cycle	GO:0046912^molecular_function^transferase activity, transferring acyl groups, acyl groups converted into alkyl on transfer
TRINITY_DN10490_c0_g1	Beans_S2	Chickpeas_S1	-0.827499	8.76513	0.20927	1	TRINITY_DN10490_c0_g1_i1	SPRC_CAEEL^SPRC_CAEEL^Q:385-987,H:48-250^45.81%ID^E:2e-56^RecName: Full=SPARC;^Eukaryota; Metazoa; Ecdysozoa; Nematoda; Chromadorea; Rhabditida; Rhabditina; Rhabditomorpha; Rhabditoidea; Rhabditidae; Peloderinae; Caenorhabditis		TRINITY_DN10490_c0_g1::TRINITY_DN10490_c0_g1_i1::g.22924::m.22924	163-1062[+]	SPRC_CAEEL^SPRC_CAEEL^Q:75-289,H:48-264^47.03%ID^E:2e-64^RecName: Full=SPARC;^Eukaryota; Metazoa; Ecdysozoa; Nematoda; Chromadorea; Rhabditida; Rhabditina; Rhabditomorpha; Rhabditoidea; Rhabditidae; Peloderinae; Caenorhabditis	PF09289.10^FOLN^Follistatin/Osteonectin-like EGF domain^80-101^E:5.5e-09`PF07648.15^Kazal_2^Kazal-type serine protease inhibitor domain^103-161^E:0.00035`PF10591.9^SPARC_Ca_bdg^Secreted protein acidic and rich in cysteine Ca binding region^164-277^E:2e-37			ENOG41101WW^secreted protein, acidic, cysteine-rich (osteonectin)	KEGG:cel:CELE_C44B12.2	GO:0005604^cellular_component^basement membrane`GO:0005615^cellular_component^extracellular space`GO:0005509^molecular_function^calcium ion binding`GO:0005518^molecular_function^collagen binding`GO:0050840^molecular_function^extracellular matrix binding`GO:0007275^biological_process^multicellular organism development	GO:0005604^cellular_component^basement membrane`GO:0005615^cellular_component^extracellular space`GO:0005509^molecular_function^calcium ion binding`GO:0005518^molecular_function^collagen binding`GO:0050840^molecular_function^extracellular matrix binding`GO:0007275^biological_process^multicellular organism development	GO:0005515^molecular_function^protein binding`GO:0005509^molecular_function^calcium ion binding
TRINITY_DN10491_c0_g1	Beans_S2	Chickpeas_S1	-0.515427	2.17723	0.505261	1	TRINITY_DN10491_c0_g1_i1	5HT1R_DROME^5HT1R_DROME^Q:756-1940,H:184-545^58.81%ID^E:9e-145^RecName: Full=5-hydroxytryptamine receptor 1;^Eukaryota; Metazoa; Ecdysozoa; Arthropoda; Hexapoda; Insecta; Pterygota; Neoptera; Holometabola; Diptera; Brachycera; Muscomorpha; Ephydroidea; Drosophilidae; Drosophila; Sophophora		TRINITY_DN10491_c0_g1::TRINITY_DN10491_c0_g1_i1::g.22913::m.22913	591-2114[+]	5HT1R_DROME^5HT1R_DROME^Q:32-450,H:160-545^58.81%ID^E:6e-160^RecName: Full=5-hydroxytryptamine receptor 1;^Eukaryota; Metazoa; Ecdysozoa; Arthropoda; Hexapoda; Insecta; Pterygota; Neoptera; Holometabola; Diptera; Brachycera; Muscomorpha; Ephydroidea; Drosophilidae; Drosophila; Sophophora	PF10320.9^7TM_GPCR_Srsx^Serpentine type 7TM GPCR chemoreceptor Srsx^49-228^E:3.9e-07`PF00001.21^7tm_1^7 transmembrane receptor (rhodopsin family)^51-412^E:5.2e-80		ExpAA=158.97^PredHel=7^Topology=o36-58i71-93o108-130i151-173o198-220i356-378o393-415i	ENOG410XRW9^Receptor	KEGG:dme:Dmel_CG12073`KO:K04163	GO:0030425^cellular_component^dendrite`GO:0016021^cellular_component^integral component of membrane`GO:0005887^cellular_component^integral component of plasma membrane`GO:0008227^molecular_function^G protein-coupled amine receptor activity`GO:0004930^molecular_function^G protein-coupled receptor activity`GO:0004993^molecular_function^G protein-coupled serotonin receptor activity`GO:0030594^molecu…	GO:0030425^cellular_component^dendrite`GO:0016021^cellular_component^integral component of membrane`GO:0005887^cellular_component^integral component of plasma membrane`GO:0008227^molecular_function^G protein-coupled amine receptor activity`GO:0004930^molecular_function^G protein-coupled receptor activity`GO:0004993^molecular_function^G protein-coupled serotonin receptor activity`GO:0030594^molecu…	GO:0004930^molecular_function^G protein-coupled receptor activity`GO:0007186^biological_process^G protein-coupled receptor signaling pathway`GO:0016021^cellular_component^integral component of membrane
TRINITY_DN10491_c0_g2	Beans_S2	Chickpeas_S1	7.19488	0.555175	0.000530405	0.0188262	TRINITY_DN10491_c0_g2_i1	5HT1R_DROME^5HT1R_DROME^Q:388-1572,H:184-545^58.81%ID^E:3e-146^RecName: Full=5-hydroxytryptamine receptor 1;^Eukaryota; Metazoa; Ecdysozoa; Arthropoda; Hexapoda; Insecta; Pterygota; Neoptera; Holometabola; Diptera; Brachycera; Muscomorpha; Ephydroidea; Drosophilidae; Drosophila; Sophophora		TRINITY_DN10491_c0_g2::TRINITY_DN10491_c0_g2_i1::g.22914::m.22914	223-1746[+]	5HT1R_DROME^5HT1R_DROME^Q:32-450,H:160-545^58.81%ID^E:6e-160^RecName: Full=5-hydroxytryptamine receptor 1;^Eukaryota; Metazoa; Ecdysozoa; Arthropoda; Hexapoda; Insecta; Pterygota; Neoptera; Holometabola; Diptera; Brachycera; Muscomorpha; Ephydroidea; Drosophilidae; Drosophila; Sophophora	PF10320.9^7TM_GPCR_Srsx^Serpentine type 7TM GPCR chemoreceptor Srsx^49-228^E:3.9e-07`PF00001.21^7tm_1^7 transmembrane receptor (rhodopsin family)^51-412^E:5.2e-80		ExpAA=158.97^PredHel=7^Topology=o36-58i71-93o108-130i151-173o198-220i356-378o393-415i	ENOG410XRW9^Receptor	KEGG:dme:Dmel_CG12073`KO:K04163	GO:0030425^cellular_component^dendrite`GO:0016021^cellular_component^integral component of membrane`GO:0005887^cellular_component^integral component of plasma membrane`GO:0008227^molecular_function^G protein-coupled amine receptor activity`GO:0004930^molecular_function^G protein-coupled receptor activity`GO:0004993^molecular_function^G protein-coupled serotonin receptor activity`GO:0030594^molecu…	GO:0030425^cellular_component^dendrite`GO:0016021^cellular_component^integral component of membrane`GO:0005887^cellular_component^integral component of plasma membrane`GO:0008227^molecular_function^G protein-coupled amine receptor activity`GO:0004930^molecular_function^G protein-coupled receptor activity`GO:0004993^molecular_function^G protein-coupled serotonin receptor activity`GO:0030594^molecu…	GO:0004930^molecular_function^G protein-coupled receptor activity`GO:0007186^biological_process^G protein-coupled receptor signaling pathway`GO:0016021^cellular_component^integral component of membrane
TRINITY_DN10492_c0_g1	Beans_S2	Chickpeas_S1	-0.201146	6.71604	0.763186	1	TRINITY_DN10492_c0_g1_i1	SEPT2_DROME^SEPT2_DROME^Q:142-1362,H:12-415^80.59%ID^E:0^RecName: Full=Septin-2;^Eukaryota; Metazoa; Ecdysozoa; Arthropoda; Hexapoda; Insecta; Pterygota; Neoptera; Holometabola; Diptera; Brachycera; Muscomorpha; Ephydroidea; Drosophilidae; Drosophila; Sophophora		TRINITY_DN10492_c0_g1::TRINITY_DN10492_c0_g1_i1::g.22905::m.22905	109-1386[+]	SEPT2_DROME^SEPT2_DROME^Q:12-418,H:12-415^80.59%ID^E:0^RecName: Full=Septin-2;^Eukaryota; Metazoa; Ecdysozoa; Arthropoda; Hexapoda; Insecta; Pterygota; Neoptera; Holometabola; Diptera; Brachycera; Muscomorpha; Ephydroidea; Drosophilidae; Drosophila; Sophophora	PF00735.18^Septin^Septin^40-308^E:1.4e-99`PF01926.23^MMR_HSR1^50S ribosome-binding GTPase^46-124^E:1.1e-06			COG5019^Cell division control protein	KEGG:dme:Dmel_CG4173`KO:K16939	GO:0015630^cellular_component^microtubule cytoskeleton`GO:0031105^cellular_component^septin complex`GO:0005940^cellular_component^septin ring`GO:0005819^cellular_component^spindle`GO:0005525^molecular_function^GTP binding`GO:0003924^molecular_function^GTPase activity`GO:0042803^molecular_function^protein homodimerization activity`GO:0007349^biological_process^cellularization`GO:0061640^biological…	GO:0015630^cellular_component^microtubule cytoskeleton`GO:0031105^cellular_component^septin complex`GO:0005940^cellular_component^septin ring`GO:0005819^cellular_component^spindle`GO:0005525^molecular_function^GTP binding`GO:0003924^molecular_function^GTPase activity`GO:0042803^molecular_function^protein homodimerization activity`GO:0007349^biological_process^cellularization`GO:0061640^biological…	GO:0005525^molecular_function^GTP binding
TRINITY_DN10493_c0_g1	Beans_S2	Chickpeas_S1	0.522725	7.66243	0.42726	1	TRINITY_DN10493_c0_g1_i1	CALM_DICDI^CALM_DICDI^Q:339-800,H:4-148^48.7%ID^E:2e-41^RecName: Full=Calmodulin;^Eukaryota; Amoebozoa; Mycetozoa; Dictyostelids; Dictyosteliales; Dictyosteliaceae; Dictyostelium		TRINITY_DN10493_c0_g1::TRINITY_DN10493_c0_g1_i1::g.22947::m.22947	72-860[+]	CALM_CHLRE^CALM_CHLRE^Q:93-250,H:8-156^50.63%ID^E:7e-44^RecName: Full=Calmodulin;^Eukaryota; Viridiplantae; Chlorophyta; Chlorophyceae; Chlamydomonadales; Chlamydomonadaceae; Chlamydomonas`CALM_CHLRE^CALM_CHLRE^Q:177-255,H:10-88^43.04%ID^E:2e-12^RecName: Full=Calmodulin;^Eukaryota; Viridiplantae; Chlorophyta; Chlorophyceae; Chlamydomonadales; Chlamydomonadaceae; Chlamydomonas	PF13833.6^EF-hand_8^EF-hand domain pair^99-121^E:0.0043`PF00036.32^EF-hand_1^EF hand^100-128^E:5.9e-10`PF13499.6^EF-hand_7^EF-hand domain pair^100-160^E:2.3e-15`PF13405.6^EF-hand_6^EF-hand domain^100-129^E:3.4e-10`PF13202.6^EF-hand_5^EF hand^102-125^E:7.8e-08`PF13833.6^EF-hand_8^EF-hand domain pair^113-159^E:9.3e-09`PF00036.32^EF-hand_1^EF hand^136-160^E:1.1e-06`PF13202.6^EF-hand_5^EF hand^137-15…			COG5126^Calcium-binding protein	KEGG:cre:CHLREDRAFT_188144`KO:K02183	GO:0000331^cellular_component^contractile vacuole`GO:0005737^cellular_component^cytoplasm`GO:0031012^cellular_component^extracellular matrix`GO:0005615^cellular_component^extracellular space`GO:0005634^cellular_component^nucleus`GO:0005509^molecular_function^calcium ion binding`GO:0050839^molecular_function^cell adhesion molecule binding`GO:0019900^molecular_function^kinase binding`GO:0017024^mol…	GO:0005737^cellular_component^cytoplasm`GO:0005856^cellular_component^cytoskeleton`GO:0031514^cellular_component^motile cilium`GO:0005509^molecular_function^calcium ion binding`GO:0019722^biological_process^calcium-mediated signaling	GO:0005509^molecular_function^calcium ion binding
TRINITY_DN10495_c0_g2	Beans_S2	Chickpeas_S1	0.139916	3.1687	0.850498	1	TRINITY_DN10495_c0_g2_i1	RDRP_QRFVE^RDRP_QRFVE^Q:2128-107,H:95-768^36.35%ID^E:4e-114^RecName: Full=RNA-directed RNA polymerase catalytic subunit;^Viruses; Riboviria; Negarnaviricota; Polyploviricotina; Insthoviricetes; Articulavirales; Orthomyxoviridae; Quaranjavirus		TRINITY_DN10495_c0_g2::TRINITY_DN10495_c0_g2_i1::g.22945::m.22945	50-2488[-]	RDRP_QRFVE^RDRP_QRFVE^Q:23-794,H:3-768^34.74%ID^E:3e-140^RecName: Full=RNA-directed RNA polymerase catalytic subunit;^Viruses; Riboviria; Negarnaviricota; Polyploviricotina; Insthoviricetes; Articulavirales; Orthomyxoviridae; Quaranjavirus	PF00602.17^Flu_PB1^Influenza RNA-dependent RNA polymerase subunit PB1^42-746^E:1e-74					GO:0000166^molecular_function^nucleotide binding`GO:0003723^molecular_function^RNA binding`GO:0003968^molecular_function^RNA-directed 5'-3' RNA polymerase activity`GO:0039694^biological_process^viral RNA genome replication	GO:0000166^molecular_function^nucleotide binding`GO:0003723^molecular_function^RNA binding`GO:0003968^molecular_function^RNA-directed 5'-3' RNA polymerase activity`GO:0039694^biological_process^viral RNA genome replication	GO:0003723^molecular_function^RNA binding`GO:0003968^molecular_function^RNA-directed 5'-3' RNA polymerase activity`GO:0039694^biological_process^viral RNA genome replication
TRINITY_DN10496_c0_g1	Beans_S2	Chickpeas_S1	0.252274	5.16133	0.707743	1	TRINITY_DN10496_c0_g1_i1			TRINITY_DN10496_c0_g1::TRINITY_DN10496_c0_g1_i1::g.22834::m.22834	222-2267[+]
TRINITY_DN10498_c0_g1	Beans_S2	Chickpeas_S1	-0.1183	6.46579	0.86065	1	TRINITY_DN10498_c0_g1_i1			TRINITY_DN10498_c0_g1::TRINITY_DN10498_c0_g1_i1::g.22846::m.22846	142-498[+]		PF09811.9^Yae1_N^Essential protein Yae1, N terminal^28-63^E:1.3e-10
TRINITY_DN10499_c1_g1	Beans_S2	Chickpeas_S1	1.25824	2.02558	0.130877	0.981866	TRINITY_DN10499_c1_g1_i1			TRINITY_DN10499_c1_g1::TRINITY_DN10499_c1_g1_i1::g.22953::m.22953	1-366[+]
TRINITY_DN10502_c0_g1	Beans_S2	Chickpeas_S1	0.0201439	5.29601	0.982261	1	TRINITY_DN10502_c0_g1_i2			TRINITY_DN10502_c0_g1::TRINITY_DN10502_c0_g1_i2::g.9575::m.9575	284-1630[+]
TRINITY_DN10503_c0_g1	Beans_S2	Chickpeas_S1	-0.309887	2.26029	0.688885	1	TRINITY_DN10503_c0_g1_i1			TRINITY_DN10503_c0_g1::TRINITY_DN10503_c0_g1_i1::g.9692::m.9692	189-1031[+]
TRINITY_DN10505_c0_g1	Beans_S2	Chickpeas_S1	-0.0129661	5.86771	0.988013	1	TRINITY_DN10505_c0_g1_i1	PINX1_RAT^PINX1_RAT^Q:96-545,H:1-158^56.25%ID^E:1e-39^RecName: Full=PIN2/TERF1-interacting telomerase inhibitor 1;^Eukaryota; Metazoa; Chordata; Craniata; Vertebrata; Euteleostomi; Mammalia; Eutheria; Euarchontoglires; Glires; Rodentia; Myomorpha; Muroidea; Muridae; Murinae; Rattus		TRINITY_DN10505_c0_g1::TRINITY_DN10505_c0_g1_i1::g.9627::m.9627	96-2462[+]	PINX1_MOUSE^PINX1_MOUSE^Q:1-150,H:1-158^55.97%ID^E:1e-44^RecName: Full=PIN2/TERF1-interacting telomerase inhibitor 1;^Eukaryota; Metazoa; Chordata; Craniata; Vertebrata; Euteleostomi; Mammalia; Eutheria; Euarchontoglires; Glires; Rodentia; Myomorpha; Muroidea; Muridae; Murinae; Mus; Mus	PF01585.23^G-patch^G-patch domain^27-70^E:3.3e-14`PF12656.7^G-patch_2^G-patch domain^28-71^E:9.7e-05			ENOG4111IXK^PIN2 TERF1 interacting, telomerase inhibitor 1	KEGG:mmu:72400`KO:K11135	GO:0000777^cellular_component^condensed chromosome kinetochore`GO:0000784^cellular_component^nuclear chromosome, telomeric region`GO:0005730^cellular_component^nucleolus`GO:0005819^cellular_component^spindle`GO:0044877^molecular_function^protein-containing complex binding`GO:0010521^molecular_function^telomerase inhibitor activity`GO:0070034^molecular_function^telomerase RNA binding`GO:0007080^bi…	GO:0000781^cellular_component^chromosome, telomeric region`GO:0000777^cellular_component^condensed chromosome kinetochore`GO:0000776^cellular_component^kinetochore`GO:0000228^cellular_component^nuclear chromosome`GO:0000784^cellular_component^nuclear chromosome, telomeric region`GO:0005730^cellular_component^nucleolus`GO:0005819^cellular_component^spindle`GO:0044877^molecular_function^protein-con…	GO:0003676^molecular_function^nucleic acid binding
TRINITY_DN10507_c0_g1	Beans_S2	Chickpeas_S1	-0.518815	7.25426	0.431499	1	TRINITY_DN10507_c0_g1_i1	ACPM_DROME^ACPM_DROME^Q:329-613,H:61-152^68.42%ID^E:2e-34^RecName: Full=Acyl carrier protein, mitochondrial;^Eukaryota; Metazoa; Ecdysozoa; Arthropoda; Hexapoda; Insecta; Pterygota; Neoptera; Holometabola; Diptera; Brachycera; Muscomorpha; Ephydroidea; Drosophilidae; Drosophila; Sophophora		TRINITY_DN10507_c0_g1::TRINITY_DN10507_c0_g1_i1::g.9710::m.9710	179-616[+]	ACPM_DROME^ACPM_DROME^Q:51-145,H:61-152^68.42%ID^E:3e-37^RecName: Full=Acyl carrier protein, mitochondrial;^Eukaryota; Metazoa; Ecdysozoa; Arthropoda; Hexapoda; Insecta; Pterygota; Neoptera; Holometabola; Diptera; Brachycera; Muscomorpha; Ephydroidea; Drosophilidae; Drosophila; Sophophora	PF00550.25^PP-binding^Phosphopantetheine attachment site^71-137^E:1.8e-11				KEGG:dme:Dmel_CG9160`KO:K03955	GO:0005747^cellular_component^mitochondrial respiratory chain complex I`GO:0005739^cellular_component^mitochondrion`GO:0000035^molecular_function^acyl binding`GO:0000036^molecular_function^acyl carrier activity`GO:0031177^molecular_function^phosphopantetheine binding`GO:0006633^biological_process^fatty acid biosynthetic process`GO:0006120^biological_process^mitochondrial electron transport, NADH …	GO:0005747^cellular_component^mitochondrial respiratory chain complex I`GO:0005739^cellular_component^mitochondrion`GO:0000035^molecular_function^acyl binding`GO:0000036^molecular_function^acyl carrier activity`GO:0031177^molecular_function^phosphopantetheine binding`GO:0006633^biological_process^fatty acid biosynthetic process`GO:0006120^biological_process^mitochondrial electron transport, NADH …
TRINITY_DN10507_c0_g2	Beans_S2	Chickpeas_S1	-0.725725	7.65471	0.271341	1	TRINITY_DN10507_c0_g2_i1	ACPM_DROME^ACPM_DROME^Q:329-622,H:55-152^78.57%ID^E:4e-47^RecName: Full=Acyl carrier protein, mitochondrial;^Eukaryota; Metazoa; Ecdysozoa; Arthropoda; Hexapoda; Insecta; Pterygota; Neoptera; Holometabola; Diptera; Brachycera; Muscomorpha; Ephydroidea; Drosophilidae; Drosophila; Sophophora		TRINITY_DN10507_c0_g2::TRINITY_DN10507_c0_g2_i1::g.9711::m.9711	179-625[+]	ACPM_DROME^ACPM_DROME^Q:51-148,H:55-152^78.57%ID^E:2e-50^RecName: Full=Acyl carrier protein, mitochondrial;^Eukaryota; Metazoa; Ecdysozoa; Arthropoda; Hexapoda; Insecta; Pterygota; Neoptera; Holometabola; Diptera; Brachycera; Muscomorpha; Ephydroidea; Drosophilidae; Drosophila; Sophophora	PF00550.25^PP-binding^Phosphopantetheine attachment site^84-140^E:4.8e-11				KEGG:dme:Dmel_CG9160`KO:K03955	GO:0005747^cellular_component^mitochondrial respiratory chain complex I`GO:0005739^cellular_component^mitochondrion`GO:0000035^molecular_function^acyl binding`GO:0000036^molecular_function^acyl carrier activity`GO:0031177^molecular_function^phosphopantetheine binding`GO:0006633^biological_process^fatty acid biosynthetic process`GO:0006120^biological_process^mitochondrial electron transport, NADH …	GO:0005747^cellular_component^mitochondrial respiratory chain complex I`GO:0005739^cellular_component^mitochondrion`GO:0000035^molecular_function^acyl binding`GO:0000036^molecular_function^acyl carrier activity`GO:0031177^molecular_function^phosphopantetheine binding`GO:0006633^biological_process^fatty acid biosynthetic process`GO:0006120^biological_process^mitochondrial electron transport, NADH …
TRINITY_DN10509_c0_g1	Beans_S2	Chickpeas_S1	-0.332167	3.81784	0.639955	1	TRINITY_DN10509_c0_g1_i1	XPP1_MOUSE^XPP1_MOUSE^Q:184-2022,H:4-621^50.73%ID^E:0^RecName: Full=Xaa-Pro aminopeptidase 1;^Eukaryota; Metazoa; Chordata; Craniata; Vertebrata; Euteleostomi; Mammalia; Eutheria; Euarchontoglires; Glires; Rodentia; Myomorpha; Muroidea; Muridae; Murinae; Mus; Mus		TRINITY_DN10509_c0_g1::TRINITY_DN10509_c0_g1_i1::g.9719::m.9719	178-2025[+]	XPP1_MOUSE^XPP1_MOUSE^Q:3-615,H:4-621^50.73%ID^E:0^RecName: Full=Xaa-Pro aminopeptidase 1;^Eukaryota; Metazoa; Chordata; Craniata; Vertebrata; Euteleostomi; Mammalia; Eutheria; Euarchontoglires; Glires; Rodentia; Myomorpha; Muroidea; Muridae; Murinae; Mus; Mus	PF01321.18^Creatinase_N^Creatinase/Prolidase N-terminal domain^10-136^E:1.4e-11`PF16189.5^Creatinase_N_2^Creatinase/Prolidase N-terminal domain^156-319^E:6.1e-47`PF00557.24^Peptidase_M24^Metallopeptidase family M24^322-536^E:3.2e-43`PF16188.5^Peptidase_M24_C^C-terminal region of peptidase_M24^550-613^E:1.6e-19			COG0006^peptidase M24	KEGG:mmu:170750`KO:K01262	GO:0005737^cellular_component^cytoplasm`GO:0005829^cellular_component^cytosol`GO:0004177^molecular_function^aminopeptidase activity`GO:0030145^molecular_function^manganese ion binding`GO:0070006^molecular_function^metalloaminopeptidase activity`GO:0042803^molecular_function^protein homodimerization activity`GO:0010815^biological_process^bradykinin catabolic process`GO:0006508^biological_process^p…	GO:0005737^cellular_component^cytoplasm`GO:0005829^cellular_component^cytosol`GO:0004177^molecular_function^aminopeptidase activity`GO:0030145^molecular_function^manganese ion binding`GO:0070006^molecular_function^metalloaminopeptidase activity`GO:0042803^molecular_function^protein homodimerization activity`GO:0010815^biological_process^bradykinin catabolic process`GO:0006508^biological_process^p…	GO:0016787^molecular_function^hydrolase activity
TRINITY_DN10509_c0_g2	Beans_S2	Chickpeas_S1	-0.607792	4.3078	0.376773	1	TRINITY_DN10509_c0_g2_i1	XPP1_MOUSE^XPP1_MOUSE^Q:230-2068,H:4-621^50.73%ID^E:0^RecName: Full=Xaa-Pro aminopeptidase 1;^Eukaryota; Metazoa; Chordata; Craniata; Vertebrata; Euteleostomi; Mammalia; Eutheria; Euarchontoglires; Glires; Rodentia; Myomorpha; Muroidea; Muridae; Murinae; Mus; Mus		TRINITY_DN10509_c0_g2::TRINITY_DN10509_c0_g2_i1::g.9720::m.9720	224-2071[+]	XPP1_MOUSE^XPP1_MOUSE^Q:3-615,H:4-621^50.73%ID^E:0^RecName: Full=Xaa-Pro aminopeptidase 1;^Eukaryota; Metazoa; Chordata; Craniata; Vertebrata; Euteleostomi; Mammalia; Eutheria; Euarchontoglires; Glires; Rodentia; Myomorpha; Muroidea; Muridae; Murinae; Mus; Mus	PF01321.18^Creatinase_N^Creatinase/Prolidase N-terminal domain^10-136^E:1.4e-11`PF16189.5^Creatinase_N_2^Creatinase/Prolidase N-terminal domain^156-319^E:6.1e-47`PF00557.24^Peptidase_M24^Metallopeptidase family M24^322-536^E:3.2e-43`PF16188.5^Peptidase_M24_C^C-terminal region of peptidase_M24^550-613^E:1.6e-19			COG0006^peptidase M24	KEGG:mmu:170750`KO:K01262	GO:0005737^cellular_component^cytoplasm`GO:0005829^cellular_component^cytosol`GO:0004177^molecular_function^aminopeptidase activity`GO:0030145^molecular_function^manganese ion binding`GO:0070006^molecular_function^metalloaminopeptidase activity`GO:0042803^molecular_function^protein homodimerization activity`GO:0010815^biological_process^bradykinin catabolic process`GO:0006508^biological_process^p…	GO:0005737^cellular_component^cytoplasm`GO:0005829^cellular_component^cytosol`GO:0004177^molecular_function^aminopeptidase activity`GO:0030145^molecular_function^manganese ion binding`GO:0070006^molecular_function^metalloaminopeptidase activity`GO:0042803^molecular_function^protein homodimerization activity`GO:0010815^biological_process^bradykinin catabolic process`GO:0006508^biological_process^p…	GO:0016787^molecular_function^hydrolase activity
TRINITY_DN10509_c0_g3	Beans_S2	Chickpeas_S1	0.656407	5.41641	0.326351	1	TRINITY_DN10509_c0_g3_i1	XPP1_MOUSE^XPP1_MOUSE^Q:178-2016,H:4-621^50.73%ID^E:0^RecName: Full=Xaa-Pro aminopeptidase 1;^Eukaryota; Metazoa; Chordata; Craniata; Vertebrata; Euteleostomi; Mammalia; Eutheria; Euarchontoglires; Glires; Rodentia; Myomorpha; Muroidea; Muridae; Murinae; Mus; Mus		TRINITY_DN10509_c0_g3::TRINITY_DN10509_c0_g3_i1::g.9721::m.9721	49-2019[+]	XPP1_MOUSE^XPP1_MOUSE^Q:44-656,H:4-621^50.73%ID^E:0^RecName: Full=Xaa-Pro aminopeptidase 1;^Eukaryota; Metazoa; Chordata; Craniata; Vertebrata; Euteleostomi; Mammalia; Eutheria; Euarchontoglires; Glires; Rodentia; Myomorpha; Muroidea; Muridae; Murinae; Mus; Mus	PF01321.18^Creatinase_N^Creatinase/Prolidase N-terminal domain^51-177^E:1.6e-11`PF16189.5^Creatinase_N_2^Creatinase/Prolidase N-terminal domain^197-360^E:6.8e-47`PF00557.24^Peptidase_M24^Metallopeptidase family M24^363-577^E:3.7e-43`PF16188.5^Peptidase_M24_C^C-terminal region of peptidase_M24^591-654^E:1.7e-19			COG0006^peptidase M24	KEGG:mmu:170750`KO:K01262	GO:0005737^cellular_component^cytoplasm`GO:0005829^cellular_component^cytosol`GO:0004177^molecular_function^aminopeptidase activity`GO:0030145^molecular_function^manganese ion binding`GO:0070006^molecular_function^metalloaminopeptidase activity`GO:0042803^molecular_function^protein homodimerization activity`GO:0010815^biological_process^bradykinin catabolic process`GO:0006508^biological_process^p…	GO:0005737^cellular_component^cytoplasm`GO:0005829^cellular_component^cytosol`GO:0004177^molecular_function^aminopeptidase activity`GO:0030145^molecular_function^manganese ion binding`GO:0070006^molecular_function^metalloaminopeptidase activity`GO:0042803^molecular_function^protein homodimerization activity`GO:0010815^biological_process^bradykinin catabolic process`GO:0006508^biological_process^p…	GO:0016787^molecular_function^hydrolase activity
TRINITY_DN10510_c0_g2	Beans_S2	Chickpeas_S1	0.159941	4.48868	0.816514	1	TRINITY_DN10510_c0_g2_i1			TRINITY_DN10510_c0_g2::TRINITY_DN10510_c0_g2_i1::g.9605::m.9605	2-511[+]
TRINITY_DN10511_c0_g1	Beans_S2	Chickpeas_S1	0.639146	1.64756	0.494848	1	TRINITY_DN10511_c0_g1_i1	ZN335_HUMAN^ZN335_HUMAN^Q:599-925,H:495-613^31.97%ID^E:9e-11^RecName: Full=Zinc finger protein 335;^Eukaryota; Metazoa; Chordata; Craniata; Vertebrata; Euteleostomi; Mammalia; Eutheria; Euarchontoglires; Primates; Haplorrhini; Catarrhini; Hominidae; Homo`ZN335_HUMAN^ZN335_HUMAN^Q:599-862,H:621-706^31.46%ID^E:7e-06^RecName: Full=Zinc finger protein 335;^Eukaryota; Metazoa; Chordata; Craniata; Vert…		TRINITY_DN10511_c0_g1::TRINITY_DN10511_c0_g1_i1::g.9647::m.9647	87-443[+]					COG5048^Zinc finger protein	KEGG:hsa:63925	GO:0035097^cellular_component^histone methyltransferase complex`GO:0005654^cellular_component^nucleoplasm`GO:0005634^cellular_component^nucleus`GO:0000981^molecular_function^DNA-binding transcription factor activity, RNA polymerase II-specific`GO:0046872^molecular_function^metal ion binding`GO:0000979^molecular_function^RNA polymerase II core promoter sequence-specific DNA binding`GO:0000978^mole…
TRINITY_DN10511_c0_g2	Beans_S2	Chickpeas_S1	0.0529779	3.10277	0.94769	1	TRINITY_DN10511_c0_g2_i1	ZN335_HUMAN^ZN335_HUMAN^Q:531-857,H:495-613^31.97%ID^E:2e-10^RecName: Full=Zinc finger protein 335;^Eukaryota; Metazoa; Chordata; Craniata; Vertebrata; Euteleostomi; Mammalia; Eutheria; Euarchontoglires; Primates; Haplorrhini; Catarrhini; Hominidae; Homo`ZN335_HUMAN^ZN335_HUMAN^Q:531-794,H:621-706^31.46%ID^E:1e-05^RecName: Full=Zinc finger protein 335;^Eukaryota; Metazoa; Chordata; Craniata; Vert…		TRINITY_DN10511_c0_g2::TRINITY_DN10511_c0_g2_i1::g.9649::m.9649	87-902[+]	ZN335_HUMAN^ZN335_HUMAN^Q:149-257,H:495-613^31.97%ID^E:9e-11^RecName: Full=Zinc finger protein 335;^Eukaryota; Metazoa; Chordata; Craniata; Vertebrata; Euteleostomi; Mammalia; Eutheria; Euarchontoglires; Primates; Haplorrhini; Catarrhini; Hominidae; Homo`ZN335_HUMAN^ZN335_HUMAN^Q:149-236,H:621-706^31.46%ID^E:7e-06^RecName: Full=Zinc finger protein 335;^Eukaryota; Metazoa; Chordata; Craniata; Vert…				COG5048^Zinc finger protein	KEGG:hsa:63925	GO:0035097^cellular_component^histone methyltransferase complex`GO:0005654^cellular_component^nucleoplasm`GO:0005634^cellular_component^nucleus`GO:0000981^molecular_function^DNA-binding transcription factor activity, RNA polymerase II-specific`GO:0046872^molecular_function^metal ion binding`GO:0000979^molecular_function^RNA polymerase II core promoter sequence-specific DNA binding`GO:0000978^mole…	GO:0035097^cellular_component^histone methyltransferase complex`GO:0005654^cellular_component^nucleoplasm`GO:0005634^cellular_component^nucleus`GO:0000981^molecular_function^DNA-binding transcription factor activity, RNA polymerase II-specific`GO:0046872^molecular_function^metal ion binding`GO:0000979^molecular_function^RNA polymerase II core promoter sequence-specific DNA binding`GO:0000978^mole…
TRINITY_DN10512_c0_g1	Beans_S2	Chickpeas_S1	0.234582	9.98614	0.720082	1	TRINITY_DN10512_c0_g1_i1	RL4_DROME^RL4_DROME^Q:109-1203,H:5-369^72.88%ID^E:6e-175^RecName: Full=60S ribosomal protein L4;^Eukaryota; Metazoa; Ecdysozoa; Arthropoda; Hexapoda; Insecta; Pterygota; Neoptera; Holometabola; Diptera; Brachycera; Muscomorpha; Ephydroidea; Drosophilidae; Drosophila; Sophophora		TRINITY_DN10512_c0_g1::TRINITY_DN10512_c0_g1_i1::g.9654::m.9654	97-1422[+]	RL4_DROME^RL4_DROME^Q:1-369,H:1-369^72.9%ID^E:0^RecName: Full=60S ribosomal protein L4;^Eukaryota; Metazoa; Ecdysozoa; Arthropoda; Hexapoda; Insecta; Pterygota; Neoptera; Holometabola; Diptera; Brachycera; Muscomorpha; Ephydroidea; Drosophilidae; Drosophila; Sophophora	PF00573.22^Ribosomal_L4^Ribosomal protein L4/L1 family^26-264^E:8e-40`PF14374.6^Ribos_L4_asso_C^60S ribosomal protein L4 C-terminal domain^278-350^E:7.1e-27			COG0088^One of the primary rRNA binding proteins, this protein initially binds near the 5'-end of the 23S rRNA. It is important during the early stages of 50S assembly. It makes multiple contacts with different domains of the 23S rRNA in the assembled 50S subunit and ribosome (By similarity)	KEGG:dme:Dmel_CG5502`KO:K02930	GO:0022625^cellular_component^cytosolic large ribosomal subunit`GO:0022626^cellular_component^cytosolic ribosome`GO:0003735^molecular_function^structural constituent of ribosome`GO:0002181^biological_process^cytoplasmic translation	GO:0022625^cellular_component^cytosolic large ribosomal subunit`GO:0022626^cellular_component^cytosolic ribosome`GO:0003735^molecular_function^structural constituent of ribosome`GO:0002181^biological_process^cytoplasmic translation	GO:0003735^molecular_function^structural constituent of ribosome`GO:0006412^biological_process^translation`GO:0005840^cellular_component^ribosome
TRINITY_DN10515_c0_g1	Beans_S2	Chickpeas_S1	-0.934076	3.12128	0.194407	1	TRINITY_DN10515_c0_g1_i1	LOZEN_DROME^LOZEN_DROME^Q:2-175,H:363-423^73.77%ID^E:8e-19^RecName: Full=Protein lozenge;^Eukaryota; Metazoa; Ecdysozoa; Arthropoda; Hexapoda; Insecta; Pterygota; Neoptera; Holometabola; Diptera; Brachycera; Muscomorpha; Ephydroidea; Drosophilidae; Drosophila; Sophophora		TRINITY_DN10515_c0_g1::TRINITY_DN10515_c0_g1_i1::g.9619::m.9619	2-433[+]	LOZEN_DROME^LOZEN_DROME^Q:1-58,H:363-423^73.77%ID^E:8e-19^RecName: Full=Protein lozenge;^Eukaryota; Metazoa; Ecdysozoa; Arthropoda; Hexapoda; Insecta; Pterygota; Neoptera; Holometabola; Diptera; Brachycera; Muscomorpha; Ephydroidea; Drosophilidae; Drosophila; Sophophora	PF00853.19^Runt^Runt domain^1-42^E:1.5e-20			ENOG4111J4Y^Runt-related transcription factor	KEGG:dme:Dmel_CG1689`KO:K20214	GO:0005634^cellular_component^nucleus`GO:0005524^molecular_function^ATP binding`GO:0003677^molecular_function^DNA binding`GO:0003700^molecular_function^DNA-binding transcription factor activity`GO:0043565^molecular_function^sequence-specific DNA binding`GO:0044212^molecular_function^transcription regulatory region DNA binding`GO:0007469^biological_process^antennal development`GO:0042675^biologica…	GO:0005634^cellular_component^nucleus`GO:0005524^molecular_function^ATP binding`GO:0003677^molecular_function^DNA binding`GO:0003700^molecular_function^DNA-binding transcription factor activity`GO:0043565^molecular_function^sequence-specific DNA binding`GO:0044212^molecular_function^transcription regulatory region DNA binding`GO:0007469^biological_process^antennal development`GO:0042675^biologica…	GO:0003677^molecular_function^DNA binding`GO:0003700^molecular_function^DNA-binding transcription factor activity`GO:0006355^biological_process^regulation of transcription, DNA-templated
TRINITY_DN10519_c0_g1	Beans_S2	Chickpeas_S1	0.178603	6.18499	0.790633	1	TRINITY_DN10519_c0_g1_i1	HNRL1_MOUSE^HNRL1_MOUSE^Q:1729-2697,H:281-602^40.49%ID^E:4e-68^RecName: Full=Heterogeneous nuclear ribonucleoprotein U-like protein 1;^Eukaryota; Metazoa; Chordata; Craniata; Vertebrata; Euteleostomi; Mammalia; Eutheria; Euarchontoglires; Glires; Rodentia; Myomorpha; Muroidea; Muridae; Murinae; Mus; Mus`HNRL1_MOUSE^HNRL1_MOUSE^Q:1081-1356,H:178-268^38.04%ID^E:8e-08^RecName: Full=Heterogeneous nuc…		TRINITY_DN10519_c0_g1::TRINITY_DN10519_c0_g1_i1::g.9594::m.9594	2693-3319[+]					ENOG410XSBV^Heterogeneous nuclear ribonucleoprotein U-like	KEGG:mmu:232989`KO:K15047	GO:0005654^cellular_component^nucleoplasm`GO:0005634^cellular_component^nucleus`GO:0019899^molecular_function^enzyme binding`GO:0003723^molecular_function^RNA binding`GO:0009615^biological_process^response to virus`GO:0006396^biological_process^RNA processing
TRINITY_DN10519_c0_g2	Beans_S2	Chickpeas_S1	0.947388	1.97665	0.263542	1	TRINITY_DN10519_c0_g2_i1			TRINITY_DN10519_c0_g2::TRINITY_DN10519_c0_g2_i1::g.9598::m.9598	1-306[+]
TRINITY_DN1051_c0_g1	Beans_S2	Chickpeas_S1	-0.0518957	6.62636	0.940922	1	TRINITY_DN1051_c0_g1_i1	ARC1A_MOUSE^ARC1A_MOUSE^Q:248-1339,H:8-369^60.16%ID^E:6e-158^RecName: Full=Actin-related protein 2/3 complex subunit 1A;^Eukaryota; Metazoa; Chordata; Craniata; Vertebrata; Euteleostomi; Mammalia; Eutheria; Euarchontoglires; Glires; Rodentia; Myomorpha; Muroidea; Muridae; Murinae; Mus; Mus		TRINITY_DN1051_c0_g1::TRINITY_DN1051_c0_g1_i1::g.11419::m.11419	218-1345[+]	ARC1A_MOUSE^ARC1A_MOUSE^Q:11-374,H:8-369^60.16%ID^E:7e-160^RecName: Full=Actin-related protein 2/3 complex subunit 1A;^Eukaryota; Metazoa; Chordata; Craniata; Vertebrata; Euteleostomi; Mammalia; Eutheria; Euarchontoglires; Glires; Rodentia; Myomorpha; Muroidea; Muridae; Murinae; Mus; Mus	PF00400.32^WD40^WD domain, G-beta repeat^45-82^E:0.25`PF00400.32^WD40^WD domain, G-beta repeat^144-173^E:0.00011`PF07676.12^PD40^WD40-like Beta Propeller Repeat^210-228^E:0.032			ENOG410XNWX^protein 2 3 complex subunit	KEGG:mmu:56443`KO:K05757	GO:0005885^cellular_component^Arp2/3 protein complex`GO:0005737^cellular_component^cytoplasm`GO:0036195^cellular_component^muscle cell projection membrane`GO:0005634^cellular_component^nucleus`GO:0035861^cellular_component^site of double-strand break`GO:0051015^molecular_function^actin filament binding`GO:0034314^biological_process^Arp2/3 complex-mediated actin nucleation	GO:0005885^cellular_component^Arp2/3 protein complex`GO:0005737^cellular_component^cytoplasm`GO:0036195^cellular_component^muscle cell projection membrane`GO:0005634^cellular_component^nucleus`GO:0035861^cellular_component^site of double-strand break`GO:0051015^molecular_function^actin filament binding`GO:0034314^biological_process^Arp2/3 complex-mediated actin nucleation	GO:0005515^molecular_function^protein binding
TRINITY_DN10522_c0_g1	Beans_S2	Chickpeas_S1	0.317509	1.55156	0.786774	1	TRINITY_DN10522_c0_g1_i1	ROBO2_HUMAN^ROBO2_HUMAN^Q:14-472,H:286-442^50.96%ID^E:2e-41^RecName: Full=Roundabout homolog 2;^Eukaryota; Metazoa; Chordata; Craniata; Vertebrata; Euteleostomi; Mammalia; Eutheria; Euarchontoglires; Primates; Haplorrhini; Catarrhini; Hominidae; Homo`ROBO2_HUMAN^ROBO2_HUMAN^Q:2-400,H:380-524^34.23%ID^E:6e-16^RecName: Full=Roundabout homolog 2;^Eukaryota; Metazoa; Chordata; Craniata; Vertebrata; E…		TRINITY_DN10522_c0_g1::TRINITY_DN10522_c0_g1_i1::g.9603::m.9603	2-490[+]	ROBO2_HUMAN^ROBO2_HUMAN^Q:5-157,H:286-442^50.96%ID^E:2e-41^RecName: Full=Roundabout homolog 2;^Eukaryota; Metazoa; Chordata; Craniata; Vertebrata; Euteleostomi; Mammalia; Eutheria; Euarchontoglires; Primates; Haplorrhini; Catarrhini; Hominidae; Homo`ROBO2_HUMAN^ROBO2_HUMAN^Q:1-133,H:380-524^34.23%ID^E:6e-16^RecName: Full=Roundabout homolog 2;^Eukaryota; Metazoa; Chordata; Craniata; Vertebrata; Eu…	PF13927.6^Ig_3^Immunoglobulin domain^32-109^E:1.2e-13`PF07679.16^I-set^Immunoglobulin I-set domain^33-124^E:9e-16`PF00047.25^ig^Immunoglobulin domain^41-115^E:0.00015			ENOG410XPQS^Roundabout, axon guidance receptor, homolog	KEGG:hsa:6092`KO:K06754	GO:0030673^cellular_component^axolemma`GO:0009986^cellular_component^cell surface`GO:0070062^cellular_component^extracellular exosome`GO:0016021^cellular_component^integral component of membrane`GO:0005886^cellular_component^plasma membrane`GO:0008046^molecular_function^axon guidance receptor activity`GO:0042802^molecular_function^identical protein binding`GO:0035904^biological_process^aorta deve…	GO:0030673^cellular_component^axolemma`GO:0009986^cellular_component^cell surface`GO:0070062^cellular_component^extracellular exosome`GO:0016021^cellular_component^integral component of membrane`GO:0005886^cellular_component^plasma membrane`GO:0008046^molecular_function^axon guidance receptor activity`GO:0042802^molecular_function^identical protein binding`GO:0035904^biological_process^aorta deve…
TRINITY_DN10526_c0_g1	Beans_S2	Chickpeas_S1	-1.45479	2.10966	0.0660818	0.659908	TRINITY_DN10526_c0_g1_i1			TRINITY_DN10526_c0_g1::TRINITY_DN10526_c0_g1_i1::g.9608::m.9608	1-306[+]
TRINITY_DN10527_c0_g1	Beans_S2	Chickpeas_S1	0.0399959	5.85475	0.955768	1	TRINITY_DN10527_c0_g1_i1	GP143_MOUSE^GP143_MOUSE^Q:187-1182,H:1-343^28.73%ID^E:4e-33^RecName: Full=G-protein coupled receptor 143;^Eukaryota; Metazoa; Chordata; Craniata; Vertebrata; Euteleostomi; Mammalia; Eutheria; Euarchontoglires; Glires; Rodentia; Myomorpha; Muroidea; Muridae; Murinae; Mus; Mus		TRINITY_DN10527_c0_g1::TRINITY_DN10527_c0_g1_i1::g.9572::m.9572	187-1281[+]	GP143_MOUSE^GP143_MOUSE^Q:1-332,H:1-343^28.17%ID^E:1e-33^RecName: Full=G-protein coupled receptor 143;^Eukaryota; Metazoa; Chordata; Craniata; Vertebrata; Euteleostomi; Mammalia; Eutheria; Euarchontoglires; Glires; Rodentia; Myomorpha; Muroidea; Muridae; Murinae; Mus; Mus	PF02101.15^Ocular_alb^Ocular albinism type 1 protein^1-336^E:7.8e-48`PF00002.24^7tm_2^7 transmembrane receptor (Secretin family)^75-252^E:2.2e-05		ExpAA=153.26^PredHel=7^Topology=o31-53i74-96o111-133i153-175o194-216i249-271o281-303i	ENOG410ZPYV^G protein-coupled receptor 143	KEGG:mmu:18241`KO:K08470	GO:0016324^cellular_component^apical plasma membrane`GO:0005794^cellular_component^Golgi apparatus`GO:0016021^cellular_component^integral component of membrane`GO:0005765^cellular_component^lysosomal membrane`GO:0042470^cellular_component^melanosome`GO:0033162^cellular_component^melanosome membrane`GO:0005886^cellular_component^plasma membrane`GO:0035240^molecular_function^dopamine binding`GO:000…	GO:0016324^cellular_component^apical plasma membrane`GO:0005794^cellular_component^Golgi apparatus`GO:0016021^cellular_component^integral component of membrane`GO:0005765^cellular_component^lysosomal membrane`GO:0042470^cellular_component^melanosome`GO:0033162^cellular_component^melanosome membrane`GO:0005886^cellular_component^plasma membrane`GO:0035240^molecular_function^dopamine binding`GO:000…	GO:0004930^molecular_function^G protein-coupled receptor activity`GO:0035240^molecular_function^dopamine binding`GO:0072544^molecular_function^L-DOPA binding`GO:0072545^molecular_function^tyrosine binding`GO:0007186^biological_process^G protein-coupled receptor signaling pathway`GO:0016020^cellular_component^membrane`GO:0016021^cellular_component^integral component of membrane
TRINITY_DN10529_c0_g1	Beans_S2	Chickpeas_S1	-1.61202	4.74272	0.0197897	0.296779	TRINITY_DN10529_c0_g1_i1	LYS2_LUCSE^LYS2_LUCSE^Q:30-443,H:6-142^38.1%ID^E:9e-23^RecName: Full=Lysozyme 2 {ECO:0000303|PubMed:25098233};^Eukaryota; Metazoa; Ecdysozoa; Arthropoda; Hexapoda; Insecta; Pterygota; Neoptera; Holometabola; Diptera; Brachycera; Muscomorpha; Oestroidea; Calliphoridae; Luciliinae; Lucilia`LYS2_LUCSE^LYS2_LUCSE^Q:576-938,H:21-141^36.15%ID^E:2e-18^RecName: Full=Lysozyme 2 {ECO:0000303|PubMed:2509823…		TRINITY_DN10529_c0_g1::TRINITY_DN10529_c0_g1_i1::g.9617::m.9617	3-1931[+]	LYSC1_CANLF^LYSC1_CANLF^Q:26-146,H:1-127^38.35%ID^E:3e-23^RecName: Full=Lysozyme C, milk isozyme;^Eukaryota; Metazoa; Chordata; Craniata; Vertebrata; Euteleostomi; Mammalia; Eutheria; Laurasiatheria; Carnivora; Caniformia; Canidae; Canis`LYSC1_CANLF^LYSC1_CANLF^Q:192-313,H:1-128^36.84%ID^E:3e-23^RecName: Full=Lysozyme C, milk isozyme;^Eukaryota; Metazoa; Chordata; Craniata; Vertebrata; Euteleosto…	PF00062.20^Lys^C-type lysozyme/alpha-lactalbumin family^26-146^E:3.5e-25`PF00062.20^Lys^C-type lysozyme/alpha-lactalbumin family^192-312^E:8.6e-24			ENOG4111QHM^those in tissues and body fluids are associated with the monocyte- macrophage system and enhance the activity of immunoagents		GO:0005576^cellular_component^extracellular region`GO:0003796^molecular_function^lysozyme activity`GO:0019835^biological_process^cytolysis`GO:0042742^biological_process^defense response to bacterium`GO:0008152^biological_process^metabolic process	GO:0003796^molecular_function^lysozyme activity`GO:0046872^molecular_function^metal ion binding`GO:0019835^biological_process^cytolysis`GO:0050829^biological_process^defense response to Gram-negative bacterium`GO:0050830^biological_process^defense response to Gram-positive bacterium`GO:0008152^biological_process^metabolic process
TRINITY_DN1052_c0_g1	Beans_S2	Chickpeas_S1	-0.43346	1.84504	0.600141	1	TRINITY_DN1052_c0_g1_i1			TRINITY_DN1052_c0_g1::TRINITY_DN1052_c0_g1_i1::g.11407::m.11407	191-679[+]		PF16087.5^DUF4817^Helix-turn-helix domain (DUF4817)^5-56^E:7e-14
TRINITY_DN10530_c0_g1	Beans_S2	Chickpeas_S1	-1.09803	1.25896	0.224728	1	TRINITY_DN10530_c0_g1_i1	PRDM1_HUMAN^PRDM1_HUMAN^Q:6-533,H:51-215^57.78%ID^E:2e-57^RecName: Full=PR domain zinc finger protein 1;^Eukaryota; Metazoa; Chordata; Craniata; Vertebrata; Euteleostomi; Mammalia; Eutheria; Euarchontoglires; Primates; Haplorrhini; Catarrhini; Hominidae; Homo		TRINITY_DN10530_c0_g1::TRINITY_DN10530_c0_g1_i1::g.9589::m.9589	3-1508[+]	PRDM1_HUMAN^PRDM1_HUMAN^Q:2-185,H:51-223^55.85%ID^E:6e-59^RecName: Full=PR domain zinc finger protein 1;^Eukaryota; Metazoa; Chordata; Craniata; Vertebrata; Euteleostomi; Mammalia; Eutheria; Euarchontoglires; Primates; Haplorrhini; Catarrhini; Hominidae; Homo	PF00856.28^SET^SET domain^101-162^E:6.6e-07			ENOG410ZFVU^PR domain containing	KEGG:hsa:639	GO:0005737^cellular_component^cytoplasm`GO:0005654^cellular_component^nucleoplasm`GO:0005634^cellular_component^nucleus`GO:0031490^molecular_function^chromatin DNA binding`GO:0003700^molecular_function^DNA-binding transcription factor activity`GO:0000981^molecular_function^DNA-binding transcription factor activity, RNA polymerase II-specific`GO:0001227^molecular_function^DNA-binding transcription…	GO:0005737^cellular_component^cytoplasm`GO:0005654^cellular_component^nucleoplasm`GO:0005634^cellular_component^nucleus`GO:0031490^molecular_function^chromatin DNA binding`GO:0003700^molecular_function^DNA-binding transcription factor activity`GO:0000981^molecular_function^DNA-binding transcription factor activity, RNA polymerase II-specific`GO:0001227^molecular_function^DNA-binding transcription…	GO:0005515^molecular_function^protein binding
TRINITY_DN10530_c0_g2	Beans_S2	Chickpeas_S1	1.55409	1.52111	0.0847783	0.772174	TRINITY_DN10530_c0_g2_i1	PRDM1_HUMAN^PRDM1_HUMAN^Q:6-488,H:51-215^63.03%ID^E:6e-61^RecName: Full=PR domain zinc finger protein 1;^Eukaryota; Metazoa; Chordata; Craniata; Vertebrata; Euteleostomi; Mammalia; Eutheria; Euarchontoglires; Primates; Haplorrhini; Catarrhini; Hominidae; Homo		TRINITY_DN10530_c0_g2::TRINITY_DN10530_c0_g2_i1::g.9591::m.9591	3-1463[+]	PRDM1_HUMAN^PRDM1_HUMAN^Q:2-170,H:51-223^60.69%ID^E:1e-62^RecName: Full=PR domain zinc finger protein 1;^Eukaryota; Metazoa; Chordata; Craniata; Vertebrata; Euteleostomi; Mammalia; Eutheria; Euarchontoglires; Primates; Haplorrhini; Catarrhini; Hominidae; Homo	PF00856.28^SET^SET domain^85-147^E:6.2e-07			ENOG410ZFVU^PR domain containing	KEGG:hsa:639	GO:0005737^cellular_component^cytoplasm`GO:0005654^cellular_component^nucleoplasm`GO:0005634^cellular_component^nucleus`GO:0031490^molecular_function^chromatin DNA binding`GO:0003700^molecular_function^DNA-binding transcription factor activity`GO:0000981^molecular_function^DNA-binding transcription factor activity, RNA polymerase II-specific`GO:0001227^molecular_function^DNA-binding transcription…	GO:0005737^cellular_component^cytoplasm`GO:0005654^cellular_component^nucleoplasm`GO:0005634^cellular_component^nucleus`GO:0031490^molecular_function^chromatin DNA binding`GO:0003700^molecular_function^DNA-binding transcription factor activity`GO:0000981^molecular_function^DNA-binding transcription factor activity, RNA polymerase II-specific`GO:0001227^molecular_function^DNA-binding transcription…	GO:0005515^molecular_function^protein binding
TRINITY_DN10531_c0_g1	Beans_S2	Chickpeas_S1	-0.634882	3.03148	0.382259	1	TRINITY_DN10531_c0_g1_i1	CAB32_DROME^CAB32_DROME^Q:266-1144,H:10-303^87.41%ID^E:0^RecName: Full=Calbindin-32;^Eukaryota; Metazoa; Ecdysozoa; Arthropoda; Hexapoda; Insecta; Pterygota; Neoptera; Holometabola; Diptera; Brachycera; Muscomorpha; Ephydroidea; Drosophilidae; Drosophila; Sophophora		TRINITY_DN10531_c0_g1::TRINITY_DN10531_c0_g1_i1::g.9657::m.9657	191-1183[+]	CAB32_DROME^CAB32_DROME^Q:26-318,H:10-303^87.41%ID^E:0^RecName: Full=Calbindin-32;^Eukaryota; Metazoa; Ecdysozoa; Arthropoda; Hexapoda; Insecta; Pterygota; Neoptera; Holometabola; Diptera; Brachycera; Muscomorpha; Ephydroidea; Drosophilidae; Drosophila; Sophophora	PF13499.6^EF-hand_7^EF-hand domain pair^55-129^E:1e-07`PF13202.6^EF-hand_5^EF hand^106-129^E:0.00043`PF00036.32^EF-hand_1^EF hand^151-178^E:6e-08`PF13405.6^EF-hand_6^EF-hand domain^151-178^E:1e-06`PF13499.6^EF-hand_7^EF-hand domain pair^153-221^E:1.1e-10`PF13202.6^EF-hand_5^EF hand^158-176^E:0.0018`PF13833.6^EF-hand_8^EF-hand domain pair^164-219^E:0.0083`PF13202.6^EF-hand_5^EF hand^201-221^E:0.01…			COG5126^Calcium-binding protein	KEGG:dme:Dmel_CG6702	GO:0005829^cellular_component^cytosol`GO:0030425^cellular_component^dendrite`GO:0043005^cellular_component^neuron projection`GO:0005634^cellular_component^nucleus`GO:0045202^cellular_component^synapse`GO:0061175^cellular_component^type II terminal bouton`GO:0097467^cellular_component^type III terminal bouton`GO:0005509^molecular_function^calcium ion binding`GO:1903035^biological_process^negative …	GO:0005829^cellular_component^cytosol`GO:0030425^cellular_component^dendrite`GO:0043005^cellular_component^neuron projection`GO:0005634^cellular_component^nucleus`GO:0045202^cellular_component^synapse`GO:0061175^cellular_component^type II terminal bouton`GO:0097467^cellular_component^type III terminal bouton`GO:0005509^molecular_function^calcium ion binding`GO:1903035^biological_process^negative …	GO:0005509^molecular_function^calcium ion binding
TRINITY_DN10532_c0_g2	Beans_S2	Chickpeas_S1	-0.531748	3.45552	0.465778	1	TRINITY_DN10532_c0_g2_i1	CLCA2_MOUSE^CLCA2_MOUSE^Q:409-2940,H:32-870^24.65%ID^E:2e-46^RecName: Full=Calcium-activated chloride channel regulator 2;^Eukaryota; Metazoa; Chordata; Craniata; Vertebrata; Euteleostomi; Mammalia; Eutheria; Euarchontoglires; Glires; Rodentia; Myomorpha; Muroidea; Muridae; Murinae; Mus; Mus		TRINITY_DN10532_c0_g2::TRINITY_DN10532_c0_g2_i1::g.9685::m.9685	358-3960[+]	CLCA2_MOUSE^CLCA2_MOUSE^Q:6-959,H:15-939^24.42%ID^E:6e-51^RecName: Full=Calcium-activated chloride channel regulator 2;^Eukaryota; Metazoa; Chordata; Craniata; Vertebrata; Euteleostomi; Mammalia; Eutheria; Euarchontoglires; Glires; Rodentia; Myomorpha; Muroidea; Muridae; Murinae; Mus; Mus	PF08434.11^CLCA^Calcium-activated chloride channel N terminal^21-268^E:2.1e-33`PF00092.28^VWA^von Willebrand factor type A domain^297-465^E:1.1e-07		ExpAA=22.94^PredHel=1^Topology=o927-949i	ENOG410XPSZ^chloride channel	KEGG:mmu:229933`KO:K05028	GO:0009925^cellular_component^basal plasma membrane`GO:0030054^cellular_component^cell junction`GO:0005829^cellular_component^cytosol`GO:0005887^cellular_component^integral component of plasma membrane`GO:0031965^cellular_component^nuclear membrane`GO:0005634^cellular_component^nucleus`GO:0005886^cellular_component^plasma membrane`GO:0005254^molecular_function^chloride channel activity`GO:0005229…	GO:0009925^cellular_component^basal plasma membrane`GO:0030054^cellular_component^cell junction`GO:0005829^cellular_component^cytosol`GO:0005887^cellular_component^integral component of plasma membrane`GO:0031965^cellular_component^nuclear membrane`GO:0005634^cellular_component^nucleus`GO:0005886^cellular_component^plasma membrane`GO:0005254^molecular_function^chloride channel activity`GO:0005229…
TRINITY_DN10535_c0_g1	Beans_S2	Chickpeas_S1	0.23761	4.36855	0.737607	1	TRINITY_DN10535_c0_g1_i1	RAD54_DROMO^RAD54_DROMO^Q:43-2274,H:1-741^57.29%ID^E:0^RecName: Full=DNA repair and recombination protein RAD54-like {ECO:0000250|UniProtKB:O76460};^Eukaryota; Metazoa; Ecdysozoa; Arthropoda; Hexapoda; Insecta; Pterygota; Neoptera; Holometabola; Diptera; Brachycera; Muscomorpha; Ephydroidea; Drosophilidae; Drosophila		TRINITY_DN10535_c0_g1::TRINITY_DN10535_c0_g1_i1::g.9579::m.9579	1-2373[+]	RAD54_DROMO^RAD54_DROMO^Q:15-788,H:1-770^56.01%ID^E:0^RecName: Full=DNA repair and recombination protein RAD54-like {ECO:0000250|UniProtKB:O76460};^Eukaryota; Metazoa; Ecdysozoa; Arthropoda; Hexapoda; Insecta; Pterygota; Neoptera; Holometabola; Diptera; Brachycera; Muscomorpha; Ephydroidea; Drosophilidae; Drosophila	PF04851.15^ResIII^Type III restriction enzyme, res subunit^167-338^E:4.9e-07`PF00176.23^SNF2_N^SNF2 family N-terminal domain^187-477^E:1.5e-57`PF00271.31^Helicase_C^Helicase conserved C-terminal domain^516-624^E:1e-16				KEGG:dmo:Dmoj_GI10760`KO:K10875	GO:0005634^cellular_component^nucleus`GO:0005524^molecular_function^ATP binding`GO:0003677^molecular_function^DNA binding`GO:0004386^molecular_function^helicase activity`GO:0051301^biological_process^cell division`GO:0006338^biological_process^chromatin remodeling`GO:0043150^biological_process^DNA synthesis involved in double-strand break repair via homologous recombination`GO:0000724^biological_…	GO:0005634^cellular_component^nucleus`GO:0005524^molecular_function^ATP binding`GO:0003677^molecular_function^DNA binding`GO:0004386^molecular_function^helicase activity`GO:0051301^biological_process^cell division`GO:0006338^biological_process^chromatin remodeling`GO:0043150^biological_process^DNA synthesis involved in double-strand break repair via homologous recombination`GO:0000724^biological_…	GO:0003677^molecular_function^DNA binding`GO:0005524^molecular_function^ATP binding`GO:0016787^molecular_function^hydrolase activity
TRINITY_DN10535_c0_g2	Beans_S2	Chickpeas_S1	1.84782	1.26489	0.0528879	0.575315	TRINITY_DN10535_c0_g2_i1	RAD54_CHICK^RAD54_CHICK^Q:42-683,H:505-729^64.32%ID^E:2e-99^RecName: Full=DNA repair and recombination protein RAD54-like;^Eukaryota; Metazoa; Chordata; Craniata; Vertebrata; Euteleostomi; Archelosauria; Archosauria; Dinosauria; Saurischia; Theropoda; Coelurosauria; Aves; Neognathae; Galloanserae; Galliformes; Phasianidae; Phasianinae; Gallus		TRINITY_DN10535_c0_g2::TRINITY_DN10535_c0_g2_i1::g.9582::m.9582	3-791[+]	RAD54_DROYA^RAD54_DROYA^Q:14-262,H:519-783^56.6%ID^E:4e-102^RecName: Full=DNA repair and recombination protein RAD54-like {ECO:0000250|UniProtKB:O76460};^Eukaryota; Metazoa; Ecdysozoa; Arthropoda; Hexapoda; Insecta; Pterygota; Neoptera; Holometabola; Diptera; Brachycera; Muscomorpha; Ephydroidea; Drosophilidae; Drosophila; Sophophora	PF00271.31^Helicase_C^Helicase conserved C-terminal domain^13-96^E:1.5e-13			COG0553^helicase	KEGG:dya:Dyak_GE14966`KO:K10875	GO:0005634^cellular_component^nucleus`GO:0036310^molecular_function^annealing helicase activity`GO:0005524^molecular_function^ATP binding`GO:0003677^molecular_function^DNA binding`GO:0015616^molecular_function^DNA translocase activity`GO:0008094^molecular_function^DNA-dependent ATPase activity`GO:0004386^molecular_function^helicase activity`GO:0045003^biological_process^double-strand break repair…	GO:0005634^cellular_component^nucleus`GO:0005524^molecular_function^ATP binding`GO:0003677^molecular_function^DNA binding`GO:0004386^molecular_function^helicase activity`GO:0051301^biological_process^cell division`GO:0006338^biological_process^chromatin remodeling`GO:0043150^biological_process^DNA synthesis involved in double-strand break repair via homologous recombination`GO:0000724^biological_…
TRINITY_DN10538_c0_g1	Beans_S2	Chickpeas_S1	-0.16142	5.47426	0.813086	1	TRINITY_DN10538_c0_g1_i1	ARMD3_HUMAN^ARMD3_HUMAN^Q:123-2087,H:12-672^48.49%ID^E:0^RecName: Full=Armadillo-like helical domain-containing protein 3 {ECO:0000305};^Eukaryota; Metazoa; Chordata; Craniata; Vertebrata; Euteleostomi; Mammalia; Eutheria; Euarchontoglires; Primates; Haplorrhini; Catarrhini; Hominidae; Homo		TRINITY_DN10538_c0_g1::TRINITY_DN10538_c0_g1_i1::g.9604::m.9604	108-2138[+]	ARMD3_HUMAN^ARMD3_HUMAN^Q:6-660,H:12-672^48.8%ID^E:0^RecName: Full=Armadillo-like helical domain-containing protein 3 {ECO:0000305};^Eukaryota; Metazoa; Chordata; Craniata; Vertebrata; Euteleostomi; Mammalia; Eutheria; Euarchontoglires; Primates; Haplorrhini; Catarrhini; Hominidae; Homo	PF08427.10^DUF1741^Domain of unknown function (DUF1741)^429-657^E:3.9e-79			ENOG410XQ3P^chromosome 10 open reading frame 76	KEGG:hsa:79591	GO:0016021^cellular_component^integral component of membrane	GO:0016021^cellular_component^integral component of membrane
TRINITY_DN10539_c0_g1	Beans_S2	Chickpeas_S1	0.0224748	6.26513	0.97572	1	TRINITY_DN10539_c0_g1_i1	PI42A_MOUSE^PI42A_MOUSE^Q:281-1480,H:26-401^60%ID^E:5e-148^RecName: Full=Phosphatidylinositol 5-phosphate 4-kinase type-2 alpha;^Eukaryota; Metazoa; Chordata; Craniata; Vertebrata; Euteleostomi; Mammalia; Eutheria; Euarchontoglires; Glires; Rodentia; Myomorpha; Muroidea; Muridae; Murinae; Mus; Mus		TRINITY_DN10539_c0_g1::TRINITY_DN10539_c0_g1_i1::g.9688::m.9688	224-1498[+]	PI42A_RAT^PI42A_RAT^Q:8-419,H:16-401^59.95%ID^E:3e-160^RecName: Full=Phosphatidylinositol 5-phosphate 4-kinase type-2 alpha;^Eukaryota; Metazoa; Chordata; Craniata; Vertebrata; Euteleostomi; Mammalia; Eutheria; Euarchontoglires; Glires; Rodentia; Myomorpha; Muroidea; Muridae; Murinae; Rattus	PF01504.18^PIP5K^Phosphatidylinositol-4-phosphate 5-Kinase^120-421^E:4.1e-74			COG5253^phosphatidylinositol-4-phosphate 5-kinase	KEGG:rno:116723`KO:K00920	GO:0005776^cellular_component^autophagosome`GO:0005634^cellular_component^nucleus`GO:0005886^cellular_component^plasma membrane`GO:0016309^molecular_function^1-phosphatidylinositol-5-phosphate 4-kinase activity`GO:0005524^molecular_function^ATP binding`GO:0035855^biological_process^megakaryocyte development`GO:2000786^biological_process^positive regulation of autophagosome assembly`GO:0010506^bio…	GO:0005737^cellular_component^cytoplasm`GO:0005634^cellular_component^nucleus`GO:0005886^cellular_component^plasma membrane`GO:0016309^molecular_function^1-phosphatidylinositol-5-phosphate 4-kinase activity`GO:0005524^molecular_function^ATP binding	GO:0016307^molecular_function^phosphatidylinositol phosphate kinase activity`GO:0046488^biological_process^phosphatidylinositol metabolic process
TRINITY_DN10540_c0_g1	Beans_S2	Chickpeas_S1	0.0398032	10.0211	0.951675	1	TRINITY_DN10540_c0_g1_i1			TRINITY_DN10540_c0_g1::TRINITY_DN10540_c0_g1_i1::g.9716::m.9716	98-490[+]
TRINITY_DN10541_c0_g2	Beans_S2	Chickpeas_S1	-0.248889	6.23858	0.706546	1	TRINITY_DN10541_c0_g2_i1	CCD43_DANRE^CCD43_DANRE^Q:93-464,H:10-131^38.71%ID^E:2e-18^RecName: Full=Coiled-coil domain-containing protein 43;^Eukaryota; Metazoa; Chordata; Craniata; Vertebrata; Euteleostomi; Actinopterygii; Neopterygii; Teleostei; Ostariophysi; Cypriniformes; Cyprinidae; Danio		TRINITY_DN10541_c0_g2::TRINITY_DN10541_c0_g2_i1::g.9584::m.9584	75-689[+]	CCD43_DANRE^CCD43_DANRE^Q:7-204,H:10-213^40.78%ID^E:5e-37^RecName: Full=Coiled-coil domain-containing protein 43;^Eukaryota; Metazoa; Chordata; Craniata; Vertebrata; Euteleostomi; Actinopterygii; Neopterygii; Teleostei; Ostariophysi; Cypriniformes; Cyprinidae; Danio				ENOG4111JC7^Coiled-coil domain containing 43	KEGG:dre:393631
TRINITY_DN10542_c0_g1	Beans_S2	Chickpeas_S1	-0.129482	5.83048	0.849217	1	TRINITY_DN10542_c0_g1_i1	AP2B1_RAT^AP2B1_RAT^Q:111-2858,H:1-937^70.37%ID^E:0^RecName: Full=AP-2 complex subunit beta;^Eukaryota; Metazoa; Chordata; Craniata; Vertebrata; Euteleostomi; Mammalia; Eutheria; Euarchontoglires; Glires; Rodentia; Myomorpha; Muroidea; Muridae; Murinae; Rattus		TRINITY_DN10542_c0_g1::TRINITY_DN10542_c0_g1_i1::g.9708::m.9708	111-2861[+]	AP2B1_RAT^AP2B1_RAT^Q:1-916,H:1-937^72.2%ID^E:0^RecName: Full=AP-2 complex subunit beta;^Eukaryota; Metazoa; Chordata; Craniata; Vertebrata; Euteleostomi; Mammalia; Eutheria; Euarchontoglires; Glires; Rodentia; Myomorpha; Muroidea; Muridae; Murinae; Rattus	PF01602.20^Adaptin_N^Adaptin N terminal region^16-533^E:2.5e-161`PF12717.7^Cnd1^non-SMC mitotic condensation complex subunit 1^101-265^E:1.9e-64`PF02985.22^HEAT^HEAT repeat^124-150^E:0.0035`PF02883.20^Alpha_adaptinC2^Adaptin C-terminal domain^696-792^E:5e-10`PF09066.10^B2-adapt-app_C^Beta2-adaptin appendage, C-terminal sub-domain^806-913^E:6.5e-33			COG5096^The coatomer is a cytosolic protein complex that binds to dilysine motifs and reversibly associates with Golgi non- clathrin-coated vesicles, which further mediate biosynthetic protein transport from the ER, via the Golgi up to the trans Golgi network. Coatomer complex is required for budding from Golgi membranes, and is essential for the retrograde Golgi-to-ER transport of dilysine-tagge…	KEGG:rno:140670`KO:K11825	GO:0030122^cellular_component^AP-2 adaptor complex`GO:0030119^cellular_component^AP-type membrane coat adaptor complex`GO:0030118^cellular_component^clathrin coat`GO:0098978^cellular_component^glutamatergic synapse`GO:0098794^cellular_component^postsynapse`GO:0030276^molecular_function^clathrin binding`GO:0044877^molecular_function^protein-containing complex binding`GO:0035904^biological_process^…	GO:0030122^cellular_component^AP-2 adaptor complex`GO:0030119^cellular_component^AP-type membrane coat adaptor complex`GO:0030118^cellular_component^clathrin coat`GO:0098978^cellular_component^glutamatergic synapse`GO:0098794^cellular_component^postsynapse`GO:0030276^molecular_function^clathrin binding`GO:0044877^molecular_function^protein-containing complex binding`GO:0035904^biological_process^…	GO:0006886^biological_process^intracellular protein transport`GO:0016192^biological_process^vesicle-mediated transport`GO:0030117^cellular_component^membrane coat`GO:0005515^molecular_function^protein binding`GO:0030131^cellular_component^clathrin adaptor complex
TRINITY_DN10543_c0_g1	Beans_S2	Chickpeas_S1	0.226912	6.03938	0.734954	1	TRINITY_DN10543_c0_g1_i1	IMA7_MOUSE^IMA7_MOUSE^Q:173-1726,H:17-536^74.86%ID^E:0^RecName: Full=Importin subunit alpha-7;^Eukaryota; Metazoa; Chordata; Craniata; Vertebrata; Euteleostomi; Mammalia; Eutheria; Euarchontoglires; Glires; Rodentia; Myomorpha; Muroidea; Muridae; Murinae; Mus; Mus		TRINITY_DN10543_c0_g1::TRINITY_DN10543_c0_g1_i1::g.9659::m.9659	146-1729[+]	IMA7_MOUSE^IMA7_MOUSE^Q:10-527,H:17-536^74.86%ID^E:0^RecName: Full=Importin subunit alpha-7;^Eukaryota; Metazoa; Chordata; Craniata; Vertebrata; Euteleostomi; Mammalia; Eutheria; Euarchontoglires; Glires; Rodentia; Myomorpha; Muroidea; Muridae; Murinae; Mus; Mus	PF01749.20^IBB^Importin beta binding domain^7-93^E:3.7e-24`PF00514.23^Arm^Armadillo/beta-catenin-like repeat^104-144^E:2e-11`PF13513.6^HEAT_EZ^HEAT-like repeat^131-184^E:7.7e-06`PF00514.23^Arm^Armadillo/beta-catenin-like repeat^147-185^E:2.6e-13`PF00514.23^Arm^Armadillo/beta-catenin-like repeat^188-229^E:1.9e-10`PF00514.23^Arm^Armadillo/beta-catenin-like repeat^236-271^E:5.4e-07`PF00514.23^Arm^Ar…			COG5064^importin subunit alpha	KEGG:mmu:16650	GO:0005829^cellular_component^cytosol`GO:0043657^cellular_component^host cell`GO:0005643^cellular_component^nuclear pore`GO:0005654^cellular_component^nucleoplasm`GO:0061608^molecular_function^nuclear import signal receptor activity`GO:0008139^molecular_function^nuclear localization sequence binding`GO:0075506^biological_process^entry of viral genome into host nucleus through nuclear pore complex…	GO:0005829^cellular_component^cytosol`GO:0043657^cellular_component^host cell`GO:0005643^cellular_component^nuclear pore`GO:0005654^cellular_component^nucleoplasm`GO:0061608^molecular_function^nuclear import signal receptor activity`GO:0008139^molecular_function^nuclear localization sequence binding`GO:0075506^biological_process^entry of viral genome into host nucleus through nuclear pore complex…	GO:0061608^molecular_function^nuclear import signal receptor activity`GO:0006606^biological_process^protein import into nucleus`GO:0005515^molecular_function^protein binding
TRINITY_DN10544_c0_g1	Beans_S2	Chickpeas_S1	1.05331	4.17801	0.127801	0.978907	TRINITY_DN10544_c0_g1_i1	MYRO1_BREBR^MYRO1_BREBR^Q:87-1469,H:6-460^44.61%ID^E:1e-133^RecName: Full=Myrosinase 1 {ECO:0000303|PubMed:11804799};^Eukaryota; Metazoa; Ecdysozoa; Arthropoda; Hexapoda; Insecta; Pterygota; Neoptera; Paraneoptera; Hemiptera; Sternorrhyncha; Aphidomorpha; Aphidoidea; Aphididae; Macrosiphini; Brevicoryne		TRINITY_DN10544_c0_g1::TRINITY_DN10544_c0_g1_i1::g.9640::m.9640	303-1502[+]	MYRO1_BREBR^MYRO1_BREBR^Q:1-389,H:78-460^42.35%ID^E:1e-100^RecName: Full=Myrosinase 1 {ECO:0000303|PubMed:11804799};^Eukaryota; Metazoa; Ecdysozoa; Arthropoda; Hexapoda; Insecta; Pterygota; Neoptera; Paraneoptera; Hemiptera; Sternorrhyncha; Aphidomorpha; Aphidoidea; Aphididae; Macrosiphini; Brevicoryne	PF00232.18^Glyco_hydro_1^Glycosyl hydrolase family 1^1-390^E:3.2e-109					GO:0102799^molecular_function^glucosinolate glucohydrolase activity`GO:0046872^molecular_function^metal ion binding`GO:0019137^molecular_function^thioglucosidase activity`GO:0005975^biological_process^carbohydrate metabolic process	GO:0102799^molecular_function^glucosinolate glucohydrolase activity`GO:0046872^molecular_function^metal ion binding`GO:0019137^molecular_function^thioglucosidase activity`GO:0005975^biological_process^carbohydrate metabolic process	GO:0004553^molecular_function^hydrolase activity, hydrolyzing O-glycosyl compounds`GO:0005975^biological_process^carbohydrate metabolic process
TRINITY_DN10547_c0_g1	Beans_S2	Chickpeas_S1	-0.651562	2.58099	0.395739	1	TRINITY_DN10547_c0_g1_i1	GRIK2_MACFA^GRIK2_MACFA^Q:17-598,H:53-249^45.18%ID^E:5e-53^RecName: Full=Glutamate receptor ionotropic, kainate 2;^Eukaryota; Metazoa; Chordata; Craniata; Vertebrata; Euteleostomi; Mammalia; Eutheria; Euarchontoglires; Primates; Haplorrhini; Catarrhini; Cercopithecidae; Cercopithecinae; Macaca		TRINITY_DN10547_c0_g1::TRINITY_DN10547_c0_g1_i1::g.9620::m.9620	2-598[+]	GRIK2_MACFA^GRIK2_MACFA^Q:6-199,H:53-249^45.18%ID^E:5e-53^RecName: Full=Glutamate receptor ionotropic, kainate 2;^Eukaryota; Metazoa; Chordata; Craniata; Vertebrata; Euteleostomi; Mammalia; Eutheria; Euarchontoglires; Primates; Haplorrhini; Catarrhini; Cercopithecidae; Cercopithecinae; Macaca	PF01094.28^ANF_receptor^Receptor family ligand binding region^7-199^E:1.7e-41					GO:0030424^cellular_component^axon`GO:0030054^cellular_component^cell junction`GO:0043197^cellular_component^dendritic spine`GO:0016021^cellular_component^integral component of membrane`GO:0045211^cellular_component^postsynaptic membrane`GO:0005234^molecular_function^extracellularly glutamate-gated ion channel activity`GO:0004970^molecular_function^ionotropic glutamate receptor activity	GO:0030424^cellular_component^axon`GO:0030054^cellular_component^cell junction`GO:0043197^cellular_component^dendritic spine`GO:0016021^cellular_component^integral component of membrane`GO:0045211^cellular_component^postsynaptic membrane`GO:0005234^molecular_function^extracellularly glutamate-gated ion channel activity`GO:0004970^molecular_function^ionotropic glutamate receptor activity
TRINITY_DN10548_c0_g1	Beans_S2	Chickpeas_S1	-0.428485	4.89669	0.530468	1	TRINITY_DN10548_c0_g1_i1	TTPA_RAT^TTPA_RAT^Q:305-976,H:24-247^33.78%ID^E:2e-35^RecName: Full=Alpha-tocopherol transfer protein;^Eukaryota; Metazoa; Chordata; Craniata; Vertebrata; Euteleostomi; Mammalia; Eutheria; Euarchontoglires; Glires; Rodentia; Myomorpha; Muroidea; Muridae; Murinae; Rattus		TRINITY_DN10548_c0_g1::TRINITY_DN10548_c0_g1_i1::g.9681::m.9681	164-1102[+]	TTPA_MOUSE^TTPA_MOUSE^Q:39-271,H:12-247^32.07%ID^E:6e-38^RecName: Full=Alpha-tocopherol transfer protein;^Eukaryota; Metazoa; Chordata; Craniata; Vertebrata; Euteleostomi; Mammalia; Eutheria; Euarchontoglires; Glires; Rodentia; Myomorpha; Muroidea; Muridae; Murinae; Mus; Mus	PF00650.20^CRAL_TRIO^CRAL/TRIO domain^122-271^E:2.9e-30			ENOG410XRSQ^Transfer protein	KEGG:mmu:50500	GO:0005829^cellular_component^cytosol`GO:0005770^cellular_component^late endosome`GO:0120013^molecular_function^lipid transfer activity`GO:0043325^molecular_function^phosphatidylinositol-3,4-bisphosphate binding`GO:0005546^molecular_function^phosphatidylinositol-4,5-bisphosphate binding`GO:0019842^molecular_function^vitamin binding`GO:0008431^molecular_function^vitamin E binding`GO:0032502^biolog…	GO:0005737^cellular_component^cytoplasm`GO:0005829^cellular_component^cytosol`GO:0005770^cellular_component^late endosome`GO:0120013^molecular_function^lipid transfer activity`GO:0043325^molecular_function^phosphatidylinositol-3,4-bisphosphate binding`GO:0005546^molecular_function^phosphatidylinositol-4,5-bisphosphate binding`GO:0019842^molecular_function^vitamin binding`GO:0008431^molecular_func…
TRINITY_DN10548_c0_g2	Beans_S2	Chickpeas_S1	-0.747178	4.93337	0.271359	1	TRINITY_DN10548_c0_g2_i1	TTPA_RAT^TTPA_RAT^Q:247-918,H:24-247^33.78%ID^E:2e-35^RecName: Full=Alpha-tocopherol transfer protein;^Eukaryota; Metazoa; Chordata; Craniata; Vertebrata; Euteleostomi; Mammalia; Eutheria; Euarchontoglires; Glires; Rodentia; Myomorpha; Muroidea; Muridae; Murinae; Rattus		TRINITY_DN10548_c0_g2::TRINITY_DN10548_c0_g2_i1::g.9682::m.9682	106-1044[+]	TTPA_MOUSE^TTPA_MOUSE^Q:39-271,H:12-247^32.07%ID^E:6e-38^RecName: Full=Alpha-tocopherol transfer protein;^Eukaryota; Metazoa; Chordata; Craniata; Vertebrata; Euteleostomi; Mammalia; Eutheria; Euarchontoglires; Glires; Rodentia; Myomorpha; Muroidea; Muridae; Murinae; Mus; Mus	PF00650.20^CRAL_TRIO^CRAL/TRIO domain^122-271^E:2.9e-30			ENOG410XRSQ^Transfer protein	KEGG:mmu:50500	GO:0005829^cellular_component^cytosol`GO:0005770^cellular_component^late endosome`GO:0120013^molecular_function^lipid transfer activity`GO:0043325^molecular_function^phosphatidylinositol-3,4-bisphosphate binding`GO:0005546^molecular_function^phosphatidylinositol-4,5-bisphosphate binding`GO:0019842^molecular_function^vitamin binding`GO:0008431^molecular_function^vitamin E binding`GO:0032502^biolog…	GO:0005737^cellular_component^cytoplasm`GO:0005829^cellular_component^cytosol`GO:0005770^cellular_component^late endosome`GO:0120013^molecular_function^lipid transfer activity`GO:0043325^molecular_function^phosphatidylinositol-3,4-bisphosphate binding`GO:0005546^molecular_function^phosphatidylinositol-4,5-bisphosphate binding`GO:0019842^molecular_function^vitamin binding`GO:0008431^molecular_func…
TRINITY_DN10550_c0_g1	Beans_S2	Chickpeas_S1	0.110855	4.84675	0.879711	1	TRINITY_DN10550_c0_g1_i1	SMC4_MOUSE^SMC4_MOUSE^Q:259-3885,H:70-1278^42.86%ID^E:0^RecName: Full=Structural maintenance of chromosomes protein 4;^Eukaryota; Metazoa; Chordata; Craniata; Vertebrata; Euteleostomi; Mammalia; Eutheria; Euarchontoglires; Glires; Rodentia; Myomorpha; Muroidea; Muridae; Murinae; Mus; Mus		TRINITY_DN10550_c0_g1::TRINITY_DN10550_c0_g1_i1::g.9689::m.9689	133-4155[+]	SMC4_XENLA^SMC4_XENLA^Q:7-1251,H:33-1274^43.92%ID^E:0^RecName: Full=Structural maintenance of chromosomes protein 4;^Eukaryota; Metazoa; Chordata; Craniata; Vertebrata; Euteleostomi; Amphibia; Batrachia; Anura; Pipoidea; Pipidae; Xenopodinae; Xenopus; Xenopus	PF02463.19^SMC_N^RecF/RecN/SMC N terminal domain^55-1244^E:8e-55`PF13476.6^AAA_23^AAA domain^63-270^E:2.7e-10`PF06470.13^SMC_hinge^SMC proteins Flexible Hinge Domain^584-700^E:1.6e-27			COG1196^Required for chromosome condensation and partitioning (By similarity)	KEGG:xla:397799`KO:K06675	GO:0000796^cellular_component^condensin complex`GO:0005829^cellular_component^cytosol`GO:0016607^cellular_component^nuclear speck`GO:0005634^cellular_component^nucleus`GO:0005524^molecular_function^ATP binding`GO:0046982^molecular_function^protein heterodimerization activity`GO:0003697^molecular_function^single-stranded DNA binding`GO:0051301^biological_process^cell division`GO:0051383^biological…	GO:0005694^cellular_component^chromosome`GO:0005829^cellular_component^cytosol`GO:0005634^cellular_component^nucleus`GO:0005524^molecular_function^ATP binding`GO:0046982^molecular_function^protein heterodimerization activity`GO:0051301^biological_process^cell division`GO:0007076^biological_process^mitotic chromosome condensation	GO:0005515^molecular_function^protein binding`GO:0005524^molecular_function^ATP binding`GO:0051276^biological_process^chromosome organization`GO:0005694^cellular_component^chromosome
TRINITY_DN10551_c0_g1	Beans_S2	Chickpeas_S1	0.556304	3.94549	0.429721	1	TRINITY_DN10551_c0_g1_i1	MEN1_RAT^MEN1_RAT^Q:17-1306,H:2-459^51.2%ID^E:4e-141^RecName: Full=Menin;^Eukaryota; Metazoa; Chordata; Craniata; Vertebrata; Euteleostomi; Mammalia; Eutheria; Euarchontoglires; Glires; Rodentia; Myomorpha; Muroidea; Muridae; Murinae; Rattus		TRINITY_DN10551_c0_g1::TRINITY_DN10551_c0_g1_i1::g.9680::m.9680	2-1894[+]	MEN1_HUMAN^MEN1_HUMAN^Q:6-606,H:2-603^43.15%ID^E:6e-157^RecName: Full=Menin;^Eukaryota; Metazoa; Chordata; Craniata; Vertebrata; Euteleostomi; Mammalia; Eutheria; Euarchontoglires; Primates; Haplorrhini; Catarrhini; Hominidae; Homo	PF05053.13^Menin^Menin^11-504^E:1.2e-222`PF05053.13^Menin^Menin^536-600^E:8.1e-16			ENOG410ZNZF^multiple endocrine neoplasia I	KEGG:hsa:4221`KO:K14970	GO:0000785^cellular_component^chromatin`GO:0032154^cellular_component^cleavage furrow`GO:0005829^cellular_component^cytosol`GO:0035097^cellular_component^histone methyltransferase complex`GO:0000790^cellular_component^nuclear chromatin`GO:0016363^cellular_component^nuclear matrix`GO:0005634^cellular_component^nucleus`GO:0003682^molecular_function^chromatin binding`GO:0003690^molecular_function^do…	GO:0000785^cellular_component^chromatin`GO:0032154^cellular_component^cleavage furrow`GO:0005737^cellular_component^cytoplasm`GO:0005829^cellular_component^cytosol`GO:0005788^cellular_component^endoplasmic reticulum lumen`GO:0035097^cellular_component^histone methyltransferase complex`GO:0000790^cellular_component^nuclear chromatin`GO:0000784^cellular_component^nuclear chromosome, telomeric regio…	GO:0005634^cellular_component^nucleus
TRINITY_DN10553_c0_g3	Beans_S2	Chickpeas_S1	0.238726	4.85069	0.731852	1	TRINITY_DN10553_c0_g3_i1	MAN2_DROME^MAN2_DROME^Q:217-3639,H:1-1103^44.47%ID^E:0^RecName: Full=Alpha-mannosidase 2;^Eukaryota; Metazoa; Ecdysozoa; Arthropoda; Hexapoda; Insecta; Pterygota; Neoptera; Holometabola; Diptera; Brachycera; Muscomorpha; Ephydroidea; Drosophilidae; Drosophila; Sophophora		TRINITY_DN10553_c0_g3::TRINITY_DN10553_c0_g3_i1::g.9602::m.9602	175-3645[+]	MAN2_DROME^MAN2_DROME^Q:15-1155,H:1-1103^44.65%ID^E:0^RecName: Full=Alpha-mannosidase 2;^Eukaryota; Metazoa; Ecdysozoa; Arthropoda; Hexapoda; Insecta; Pterygota; Neoptera; Holometabola; Diptera; Brachycera; Muscomorpha; Ephydroidea; Drosophilidae; Drosophila; Sophophora	PF01074.22^Glyco_hydro_38N^Glycosyl hydrolases family 38 N-terminal domain^180-504^E:1.2e-97`PF09261.11^Alpha-mann_mid^Alpha mannosidase middle domain^509-614^E:6.2e-21`PF07748.13^Glyco_hydro_38C^Glycosyl hydrolases family 38 C-terminal domain^776-977^E:1e-28		ExpAA=19.18^PredHel=1^Topology=i21-40o	ENOG410XQMZ^Mannosidase alpha class	KEGG:dme:Dmel_CG18802`KO:K01231	GO:0005783^cellular_component^endoplasmic reticulum`GO:0000139^cellular_component^Golgi membrane`GO:0005795^cellular_component^Golgi stack`GO:0016021^cellular_component^integral component of membrane`GO:0004559^molecular_function^alpha-mannosidase activity`GO:0030246^molecular_function^carbohydrate binding`GO:0015923^molecular_function^mannosidase activity`GO:0004572^molecular_function^mannosyl-o…	GO:0005783^cellular_component^endoplasmic reticulum`GO:0000139^cellular_component^Golgi membrane`GO:0005795^cellular_component^Golgi stack`GO:0016021^cellular_component^integral component of membrane`GO:0004559^molecular_function^alpha-mannosidase activity`GO:0030246^molecular_function^carbohydrate binding`GO:0015923^molecular_function^mannosidase activity`GO:0004572^molecular_function^mannosyl-o…	GO:0004559^molecular_function^alpha-mannosidase activity`GO:0006013^biological_process^mannose metabolic process
TRINITY_DN10554_c0_g1	Beans_S2	Chickpeas_S1	-0.483364	2.81752	0.52051	1	TRINITY_DN10554_c0_g1_i1	CADN_DROME^CADN_DROME^Q:2-559,H:2895-3085^87.43%ID^E:2e-72^RecName: Full=Neural-cadherin;^Eukaryota; Metazoa; Ecdysozoa; Arthropoda; Hexapoda; Insecta; Pterygota; Neoptera; Holometabola; Diptera; Brachycera; Muscomorpha; Ephydroidea; Drosophilidae; Drosophila; Sophophora		TRINITY_DN10554_c0_g1::TRINITY_DN10554_c0_g1_i1::g.9661::m.9661	2-589[+]	CADN_DROME^CADN_DROME^Q:1-186,H:2895-3085^87.43%ID^E:3e-92^RecName: Full=Neural-cadherin;^Eukaryota; Metazoa; Ecdysozoa; Arthropoda; Hexapoda; Insecta; Pterygota; Neoptera; Holometabola; Diptera; Brachycera; Muscomorpha; Ephydroidea; Drosophilidae; Drosophila; Sophophora	PF01049.17^Cadherin_C^Cadherin cytoplasmic region^46-185^E:4.3e-51		ExpAA=22.74^PredHel=1^Topology=o22-44i	ENOG410XPEI^homophilic cell adhesion	KEGG:dme:Dmel_CG7100	GO:0030424^cellular_component^axon`GO:0005911^cellular_component^cell-cell junction`GO:0030425^cellular_component^dendrite`GO:0016021^cellular_component^integral component of membrane`GO:0005887^cellular_component^integral component of plasma membrane`GO:0005886^cellular_component^plasma membrane`GO:0008013^molecular_function^beta-catenin binding`GO:0045296^molecular_function^cadherin binding`GO:…	GO:0030424^cellular_component^axon`GO:0005911^cellular_component^cell-cell junction`GO:0030425^cellular_component^dendrite`GO:0016021^cellular_component^integral component of membrane`GO:0005887^cellular_component^integral component of plasma membrane`GO:0005886^cellular_component^plasma membrane`GO:0008013^molecular_function^beta-catenin binding`GO:0045296^molecular_function^cadherin binding`GO:…	GO:0005509^molecular_function^calcium ion binding`GO:0007156^biological_process^homophilic cell adhesion via plasma membrane adhesion molecules
TRINITY_DN10555_c0_g1	Beans_S2	Chickpeas_S1	-0.0465181	2.96153	1	1	TRINITY_DN10555_c0_g1_i1	LIPB1_HUMAN^LIPB1_HUMAN^Q:854-2038,H:525-928^50%ID^E:2e-103^RecName: Full=Liprin-beta-1;^Eukaryota; Metazoa; Chordata; Craniata; Vertebrata; Euteleostomi; Mammalia; Eutheria; Euarchontoglires; Primates; Haplorrhini; Catarrhini; Hominidae; Homo`LIPB1_HUMAN^LIPB1_HUMAN^Q:203-517,H:103-211^45.87%ID^E:9e-17^RecName: Full=Liprin-beta-1;^Eukaryota; Metazoa; Chordata; Craniata; Vertebrata; Euteleostomi;…		TRINITY_DN10555_c0_g1::TRINITY_DN10555_c0_g1_i1::g.9693::m.9693	2-2239[+]	LIPB1_MOUSE^LIPB1_MOUSE^Q:275-679,H:474-887^50.47%ID^E:1e-112^RecName: Full=Liprin-beta-1;^Eukaryota; Metazoa; Chordata; Craniata; Vertebrata; Euteleostomi; Mammalia; Eutheria; Euarchontoglires; Glires; Rodentia; Myomorpha; Muroidea; Muridae; Murinae; Mus; Mus`LIPB1_MOUSE^LIPB1_MOUSE^Q:68-172,H:103-211^47.71%ID^E:2e-18^RecName: Full=Liprin-beta-1;^Eukaryota; Metazoa; Chordata; Craniata; Vertebrat…	PF00536.30^SAM_1^SAM domain (Sterile alpha motif)^390-449^E:1.3e-10`PF00536.30^SAM_1^SAM domain (Sterile alpha motif)^472-529^E:1.7e-11`PF07647.17^SAM_2^SAM domain (Sterile alpha motif)^473-528^E:4.4e-08`PF07647.17^SAM_2^SAM domain (Sterile alpha motif)^556-624^E:2.2e-13			ENOG410XSFF^PTPRF interacting protein binding protein	KEGG:mmu:67533	GO:0005829^cellular_component^cytosol`GO:0005925^cellular_component^focal adhesion`GO:0005886^cellular_component^plasma membrane`GO:0045296^molecular_function^cadherin binding`GO:0007155^biological_process^cell adhesion		GO:0005515^molecular_function^protein binding
TRINITY_DN10555_c2_g1	Beans_S2	Chickpeas_S1	-0.19869	2.15682	0.806915	1	TRINITY_DN10555_c2_g1_i1			TRINITY_DN10555_c2_g1::TRINITY_DN10555_c2_g1_i1::g.9705::m.9705	1-363[+]
TRINITY_DN10555_c3_g1	Beans_S2	Chickpeas_S1	-1.26563	1.89534	0.117629	0.932742	TRINITY_DN10555_c3_g1_i1			TRINITY_DN10555_c3_g1::TRINITY_DN10555_c3_g1_i1::g.9706::m.9706	1-309[+]
TRINITY_DN10557_c0_g1	Beans_S2	Chickpeas_S1	-0.425206	9.03972	0.516787	1	TRINITY_DN10557_c0_g1_i1	TTD14_DROME^TTD14_DROME^Q:330-1100,H:65-321^74.42%ID^E:8e-139^RecName: Full=TRPL translocation defect protein 14 {ECO:0000303|PubMed:26509977};^Eukaryota; Metazoa; Ecdysozoa; Arthropoda; Hexapoda; Insecta; Pterygota; Neoptera; Holometabola; Diptera; Brachycera; Muscomorpha; Ephydroidea; Drosophilidae; Drosophila; Sophophora		TRINITY_DN10557_c0_g1::TRINITY_DN10557_c0_g1_i1::g.9663::m.9663	306-1139[+]	TTD14_DROME^TTD14_DROME^Q:9-265,H:65-321^74.42%ID^E:3e-142^RecName: Full=TRPL translocation defect protein 14 {ECO:0000303|PubMed:26509977};^Eukaryota; Metazoa; Ecdysozoa; Arthropoda; Hexapoda; Insecta; Pterygota; Neoptera; Holometabola; Diptera; Brachycera; Muscomorpha; Ephydroidea; Drosophilidae; Drosophila; Sophophora	PF13521.6^AAA_28^AAA domain^13-195^E:9.9e-19				KEGG:dme:Dmel_CG30118	GO:0005829^cellular_component^cytosol`GO:0005525^molecular_function^GTP binding`GO:0070300^molecular_function^phosphatidic acid binding`GO:0035091^molecular_function^phosphatidylinositol binding`GO:0045494^biological_process^photoreceptor cell maintenance`GO:0015031^biological_process^protein transport	GO:0005829^cellular_component^cytosol`GO:0005525^molecular_function^GTP binding`GO:0070300^molecular_function^phosphatidic acid binding`GO:0035091^molecular_function^phosphatidylinositol binding`GO:0045494^biological_process^photoreceptor cell maintenance`GO:0015031^biological_process^protein transport
TRINITY_DN10558_c0_g1	Beans_S2	Chickpeas_S1	0.260184	6.62987	0.695604	1	TRINITY_DN10558_c0_g1_i1	RANB3_PONAB^RANB3_PONAB^Q:833-1150,H:327-435^54.55%ID^E:6e-30^RecName: Full=Ran-binding protein 3;^Eukaryota; Metazoa; Chordata; Craniata; Vertebrata; Euteleostomi; Mammalia; Eutheria; Euarchontoglires; Primates; Haplorrhini; Catarrhini; Hominidae; Pongo		TRINITY_DN10558_c0_g1::TRINITY_DN10558_c0_g1_i1::g.9652::m.9652	2-1219[+]	RANB3_MACFA^RANB3_MACFA^Q:177-383,H:242-440^45.5%ID^E:3e-45^RecName: Full=Ran-binding protein 3;^Eukaryota; Metazoa; Chordata; Craniata; Vertebrata; Euteleostomi; Mammalia; Eutheria; Euarchontoglires; Primates; Haplorrhini; Catarrhini; Cercopithecidae; Cercopithecinae; Macaca	PF00638.18^Ran_BP1^RanBP1 domain^268-365^E:2.4e-14			ENOG4111NCK^RAN binding protein	KEGG:pon:100173886`KO:K15304	GO:0005737^cellular_component^cytoplasm`GO:0005634^cellular_component^nucleus`GO:0046907^biological_process^intracellular transport`GO:0015031^biological_process^protein transport	GO:0005737^cellular_component^cytoplasm`GO:0005634^cellular_component^nucleus`GO:0046907^biological_process^intracellular transport`GO:0015031^biological_process^protein transport	GO:0046907^biological_process^intracellular transport
TRINITY_DN10559_c0_g1	Beans_S2	Chickpeas_S1	0.322652	5.38523	0.629686	1	TRINITY_DN10559_c0_g1_i1	M3K7_MOUSE^M3K7_MOUSE^Q:163-978,H:27-299^66.06%ID^E:1e-122^RecName: Full=Mitogen-activated protein kinase kinase kinase 7;^Eukaryota; Metazoa; Chordata; Craniata; Vertebrata; Euteleostomi; Mammalia; Eutheria; Euarchontoglires; Glires; Rodentia; Myomorpha; Muroidea; Muridae; Murinae; Mus; Mus`M3K7_MOUSE^M3K7_MOUSE^Q:1294-1581,H:458-554^35.05%ID^E:1e-06^RecName: Full=Mitogen-activated protein kinas…		TRINITY_DN10559_c0_g1::TRINITY_DN10559_c0_g1_i1::g.9632::m.9632	124-1692[+]	M3K7_MOUSE^M3K7_MOUSE^Q:14-480,H:27-548^44.91%ID^E:3e-136^RecName: Full=Mitogen-activated protein kinase kinase kinase 7;^Eukaryota; Metazoa; Chordata; Craniata; Vertebrata; Euteleostomi; Mammalia; Eutheria; Euarchontoglires; Glires; Rodentia; Myomorpha; Muroidea; Muridae; Murinae; Mus; Mus	PF07714.17^Pkinase_Tyr^Protein tyrosine kinase^24-269^E:1.5e-61`PF00069.25^Pkinase^Protein kinase domain^24-268^E:2.8e-55			COG0515^Serine Threonine protein kinase	KEGG:mmu:26409`KO:K04427	GO:0005829^cellular_component^cytosol`GO:0005886^cellular_component^plasma membrane`GO:0014069^cellular_component^postsynaptic density`GO:0005524^molecular_function^ATP binding`GO:0000287^molecular_function^magnesium ion binding`GO:0004708^molecular_function^MAP kinase kinase activity`GO:0004709^molecular_function^MAP kinase kinase kinase activity`GO:0004674^molecular_function^protein serine/thre…	GO:0005829^cellular_component^cytosol`GO:0005886^cellular_component^plasma membrane`GO:0014069^cellular_component^postsynaptic density`GO:0005524^molecular_function^ATP binding`GO:0000287^molecular_function^magnesium ion binding`GO:0004708^molecular_function^MAP kinase kinase activity`GO:0004709^molecular_function^MAP kinase kinase kinase activity`GO:0004674^molecular_function^protein serine/thre…	GO:0004672^molecular_function^protein kinase activity`GO:0006468^biological_process^protein phosphorylation`GO:0005524^molecular_function^ATP binding
TRINITY_DN10560_c0_g1	Beans_S2	Chickpeas_S1	-0.0224417	3.8986	0.984665	1	TRINITY_DN10560_c0_g1_i1	ITBN_DROME^ITBN_DROME^Q:67-2337,H:15-785^31.87%ID^E:3e-83^RecName: Full=Integrin beta-nu;^Eukaryota; Metazoa; Ecdysozoa; Arthropoda; Hexapoda; Insecta; Pterygota; Neoptera; Holometabola; Diptera; Brachycera; Muscomorpha; Ephydroidea; Drosophilidae; Drosophila; Sophophora		TRINITY_DN10560_c0_g1::TRINITY_DN10560_c0_g1_i1::g.9606::m.9606	28-2373[+]	ITBN_DROME^ITBN_DROME^Q:14-770,H:15-785^31.87%ID^E:1e-105^RecName: Full=Integrin beta-nu;^Eukaryota; Metazoa; Ecdysozoa; Arthropoda; Hexapoda; Insecta; Pterygota; Neoptera; Holometabola; Diptera; Brachycera; Muscomorpha; Ephydroidea; Drosophilidae; Drosophila; Sophophora	PF00362.18^Integrin_beta^Integrin beta chain VWA domain^132-379^E:1.1e-71`PF18720.1^EGF_Tenascin^Tenascin EGF domain^553-578^E:0.0025`PF08725.11^Integrin_b_cyt^Integrin beta cytoplasmic domain^735-770^E:1.5e-06		ExpAA=27.02^PredHel=1^Topology=o709-731i	ENOG410XP60^integrin, beta	KEGG:dme:Dmel_CG1762`KO:K05719	GO:0016021^cellular_component^integral component of membrane`GO:0008305^cellular_component^integrin complex`GO:0005178^molecular_function^integrin binding`GO:0046982^molecular_function^protein heterodimerization activity`GO:0043277^biological_process^apoptotic cell clearance`GO:0033627^biological_process^cell adhesion mediated by integrin`GO:0016477^biological_process^cell migration`GO:0007160^bi…	GO:0016021^cellular_component^integral component of membrane`GO:0008305^cellular_component^integrin complex`GO:0005178^molecular_function^integrin binding`GO:0046982^molecular_function^protein heterodimerization activity`GO:0043277^biological_process^apoptotic cell clearance`GO:0033627^biological_process^cell adhesion mediated by integrin`GO:0016477^biological_process^cell migration`GO:0007160^bi…
TRINITY_DN10564_c0_g1	Beans_S2	Chickpeas_S1	0.0616736	9.75121	0.925121	1	TRINITY_DN10564_c0_g1_i1			TRINITY_DN10564_c0_g1::TRINITY_DN10564_c0_g1_i1::g.9574::m.9574	1-384[+]		PF15868.5^MBF2^Transcription activator MBF2^44-125^E:8.5e-14
TRINITY_DN10565_c0_g1	Beans_S2	Chickpeas_S1	-0.877253	3.01886	0.226861	1	TRINITY_DN10565_c0_g1_i1	OIG4_CAEEL^OIG4_CAEEL^Q:252-575,H:46-153^39.81%ID^E:2e-20^RecName: Full=Immunoglobulin domain-containing protein oig-4 {ECO:0000305};^Eukaryota; Metazoa; Ecdysozoa; Nematoda; Chromadorea; Rhabditida; Rhabditina; Rhabditomorpha; Rhabditoidea; Rhabditidae; Peloderinae; Caenorhabditis		TRINITY_DN10565_c0_g1::TRINITY_DN10565_c0_g1_i1::g.9615::m.9615	90-593[+]	OIG4_CAEEL^OIG4_CAEEL^Q:55-163,H:46-154^39.45%ID^E:1e-21^RecName: Full=Immunoglobulin domain-containing protein oig-4 {ECO:0000305};^Eukaryota; Metazoa; Ecdysozoa; Nematoda; Chromadorea; Rhabditida; Rhabditina; Rhabditomorpha; Rhabditoidea; Rhabditidae; Peloderinae; Caenorhabditis	PF08205.12^C2-set_2^CD80-like C2-set immunoglobulin domain^72-148^E:0.00018`PF07679.16^I-set^Immunoglobulin I-set domain^76-151^E:1.6e-12`PF13927.6^Ig_3^Immunoglobulin domain^79-149^E:5.7e-13`PF13895.6^Ig_2^Immunoglobulin domain^79-165^E:4.6e-06`PF00047.25^ig^Immunoglobulin domain^81-150^E:2.2e-07			ENOG4111HUB^IGc2	KEGG:cel:CELE_R07G3.9	GO:0030054^cellular_component^cell junction`GO:0005615^cellular_component^extracellular space`GO:0031594^cellular_component^neuromuscular junction	GO:0030054^cellular_component^cell junction`GO:0005615^cellular_component^extracellular space`GO:0031594^cellular_component^neuromuscular junction
TRINITY_DN10566_c0_g1	Beans_S2	Chickpeas_S1	-0.498584	2.21908	0.516859	1	TRINITY_DN10566_c0_g1_i1	FAT_DROME^FAT_DROME^Q:1-516,H:3379-3550^66.86%ID^E:4e-74^RecName: Full=Cadherin-related tumor suppressor;^Eukaryota; Metazoa; Ecdysozoa; Arthropoda; Hexapoda; Insecta; Pterygota; Neoptera; Holometabola; Diptera; Brachycera; Muscomorpha; Ephydroidea; Drosophilidae; Drosophila; Sophophora`FAT_DROME^FAT_DROME^Q:28-516,H:2861-3018^32.12%ID^E:2e-15^RecName: Full=Cadherin-related tumor suppressor;^Euka…		TRINITY_DN10566_c0_g1::TRINITY_DN10566_c0_g1_i1::g.9610::m.9610	1-519[+]	FAT_DROME^FAT_DROME^Q:1-172,H:3379-3550^66.86%ID^E:3e-74^RecName: Full=Cadherin-related tumor suppressor;^Eukaryota; Metazoa; Ecdysozoa; Arthropoda; Hexapoda; Insecta; Pterygota; Neoptera; Holometabola; Diptera; Brachycera; Muscomorpha; Ephydroidea; Drosophilidae; Drosophila; Sophophora`FAT_DROME^FAT_DROME^Q:1-172,H:2430-2601^33.91%ID^E:1e-15^RecName: Full=Cadherin-related tumor suppressor;^Eukar…	PF00028.17^Cadherin^Cadherin domain^3-52^E:1e-07`PF00028.17^Cadherin^Cadherin domain^66-159^E:4e-22			ENOG410XPEI^homophilic cell adhesion	KEGG:dme:Dmel_CG3352`KO:K16669	GO:0016324^cellular_component^apical plasma membrane`GO:0016327^cellular_component^apicolateral plasma membrane`GO:0016021^cellular_component^integral component of membrane`GO:0005887^cellular_component^integral component of plasma membrane`GO:0005739^cellular_component^mitochondrion`GO:0005886^cellular_component^plasma membrane`GO:0045296^molecular_function^cadherin binding`GO:0005509^molecular_…	GO:0016324^cellular_component^apical plasma membrane`GO:0016327^cellular_component^apicolateral plasma membrane`GO:0016021^cellular_component^integral component of membrane`GO:0005887^cellular_component^integral component of plasma membrane`GO:0005739^cellular_component^mitochondrion`GO:0005886^cellular_component^plasma membrane`GO:0045296^molecular_function^cadherin binding`GO:0005509^molecular_…	GO:0005509^molecular_function^calcium ion binding`GO:0007156^biological_process^homophilic cell adhesion via plasma membrane adhesion molecules`GO:0016020^cellular_component^membrane
TRINITY_DN10567_c0_g1	Beans_S2	Chickpeas_S1	-0.49191	7.61486	0.45501	1	TRINITY_DN10567_c0_g1_i1	RT12_DROME^RT12_DROME^Q:486-812,H:28-136^82.57%ID^E:3e-50^RecName: Full=40S ribosomal protein S12, mitochondrial;^Eukaryota; Metazoa; Ecdysozoa; Arthropoda; Hexapoda; Insecta; Pterygota; Neoptera; Holometabola; Diptera; Brachycera; Muscomorpha; Ephydroidea; Drosophilidae; Drosophila; Sophophora		TRINITY_DN10567_c0_g1::TRINITY_DN10567_c0_g1_i1::g.9629::m.9629	348-827[+]	RT12_DROME^RT12_DROME^Q:47-155,H:28-136^82.57%ID^E:5e-61^RecName: Full=40S ribosomal protein S12, mitochondrial;^Eukaryota; Metazoa; Ecdysozoa; Arthropoda; Hexapoda; Insecta; Pterygota; Neoptera; Holometabola; Diptera; Brachycera; Muscomorpha; Ephydroidea; Drosophilidae; Drosophila; Sophophora	PF00164.25^Ribosom_S12_S23^Ribosomal protein S12/S23^65-146^E:2.4e-25			COG0048^Interacts with and stabilizes bases of the 16S rRNA that are involved in tRNA selection in the A site and with the mRNA backbone. Located at the interface of the 30S and 50S subunits, it traverses the body of the 30S subunit contacting proteins on the other side and probably holding the rRNA structure together. The combined cluster of proteins S8, S12 and S17 appears to hold together the …	KEGG:dme:Dmel_CG7925`KO:K02950	GO:0005763^cellular_component^mitochondrial small ribosomal subunit`GO:0003735^molecular_function^structural constituent of ribosome`GO:0007619^biological_process^courtship behavior`GO:0008049^biological_process^male courtship behavior`GO:0007638^biological_process^mechanosensory behavior`GO:0032543^biological_process^mitochondrial translation`GO:0001666^biological_process^response to hypoxia`GO:…	GO:0005763^cellular_component^mitochondrial small ribosomal subunit`GO:0003735^molecular_function^structural constituent of ribosome`GO:0007619^biological_process^courtship behavior`GO:0008049^biological_process^male courtship behavior`GO:0007638^biological_process^mechanosensory behavior`GO:0032543^biological_process^mitochondrial translation`GO:0001666^biological_process^response to hypoxia`GO:…	GO:0003735^molecular_function^structural constituent of ribosome`GO:0006412^biological_process^translation`GO:0005840^cellular_component^ribosome
TRINITY_DN10568_c0_g1	Beans_S2	Chickpeas_S1	-1.42051	3.41693	0.0465825	0.532861	TRINITY_DN10568_c0_g1_i1	S46A3_CHICK^S46A3_CHICK^Q:187-1479,H:2-440^24.01%ID^E:2e-10^RecName: Full=Solute carrier family 46 member 3;^Eukaryota; Metazoa; Chordata; Craniata; Vertebrata; Euteleostomi; Archelosauria; Archosauria; Dinosauria; Saurischia; Theropoda; Coelurosauria; Aves; Neognathae; Galloanserae; Galliformes; Phasianidae; Phasianinae; Gallus		TRINITY_DN10568_c0_g1::TRINITY_DN10568_c0_g1_i1::g.9635::m.9635	73-1596[+]	S46A3_CHICK^S46A3_CHICK^Q:39-469,H:2-440^24.23%ID^E:2e-15^RecName: Full=Solute carrier family 46 member 3;^Eukaryota; Metazoa; Chordata; Craniata; Vertebrata; Euteleostomi; Archelosauria; Archosauria; Dinosauria; Saurischia; Theropoda; Coelurosauria; Aves; Neognathae; Galloanserae; Galliformes; Phasianidae; Phasianinae; Gallus	PF07690.16^MFS_1^Major Facilitator Superfamily^107-438^E:9.9e-19		ExpAA=244.01^PredHel=10^Topology=i35-57o107-129i138-160o175-194i207-229o234-256i297-319o350-372i379-401o456-478i	ENOG410ZVCA^solute carrier family 46	KEGG:gga:418924`KO:K20840	GO:0016021^cellular_component^integral component of membrane`GO:0055085^biological_process^transmembrane transport	GO:0016021^cellular_component^integral component of membrane`GO:0055085^biological_process^transmembrane transport	GO:0055085^biological_process^transmembrane transport`GO:0016021^cellular_component^integral component of membrane
TRINITY_DN10570_c0_g1	Beans_S2	Chickpeas_S1	-0.511193	6.33198	0.439946	1	TRINITY_DN10570_c0_g1_i1	LUCI_PHOPE^LUCI_PHOPE^Q:30-1595,H:2-531^36.73%ID^E:8e-110^RecName: Full=Luciferin 4-monooxygenase;^Eukaryota; Metazoa; Ecdysozoa; Arthropoda; Hexapoda; Insecta; Pterygota; Neoptera; Holometabola; Coleoptera; Polyphaga; Elateriformia; Elateroidea; Lampyridae; Photurinae; Photuris		TRINITY_DN10570_c0_g1::TRINITY_DN10570_c0_g1_i1::g.9625::m.9625	18-1622[+]	LUCI_PHOPE^LUCI_PHOPE^Q:5-533,H:2-538^36.63%ID^E:6e-116^RecName: Full=Luciferin 4-monooxygenase;^Eukaryota; Metazoa; Ecdysozoa; Arthropoda; Hexapoda; Insecta; Pterygota; Neoptera; Holometabola; Coleoptera; Polyphaga; Elateriformia; Elateroidea; Lampyridae; Photurinae; Photuris	PF00501.28^AMP-binding^AMP-binding enzyme^36-438^E:6.9e-89`PF13193.6^AMP-binding_C^AMP-binding enzyme C-terminal domain^448-523^E:1.6e-19		ExpAA=27.51^PredHel=1^Topology=i229-251o			GO:0005777^cellular_component^peroxisome`GO:0005524^molecular_function^ATP binding`GO:0046872^molecular_function^metal ion binding`GO:0047077^molecular_function^Photinus-luciferin 4-monooxygenase (ATP-hydrolyzing) activity`GO:0008218^biological_process^bioluminescence	GO:0005777^cellular_component^peroxisome`GO:0005524^molecular_function^ATP binding`GO:0046872^molecular_function^metal ion binding`GO:0047077^molecular_function^Photinus-luciferin 4-monooxygenase (ATP-hydrolyzing) activity`GO:0008218^biological_process^bioluminescence	GO:0003824^molecular_function^catalytic activity
TRINITY_DN10571_c1_g1	Beans_S2	Chickpeas_S1	-4.50184	1.86536	2.28759e-05	0.0014424	TRINITY_DN10571_c1_g1_i1	NOTC3_HUMAN^NOTC3_HUMAN^Q:135-896,H:808-1035^28.62%ID^E:6e-08^RecName: Full=Neurogenic locus notch homolog protein 3;^Eukaryota; Metazoa; Chordata; Craniata; Vertebrata; Euteleostomi; Mammalia; Eutheria; Euarchontoglires; Primates; Haplorrhini; Catarrhini; Hominidae; Homo		TRINITY_DN10571_c1_g1::TRINITY_DN10571_c1_g1_i1::g.9725::m.9725	3-896[+]	NOTC3_HUMAN^NOTC3_HUMAN^Q:45-298,H:808-1035^28.62%ID^E:5e-08^RecName: Full=Neurogenic locus notch homolog protein 3;^Eukaryota; Metazoa; Chordata; Craniata; Vertebrata; Euteleostomi; Mammalia; Eutheria; Euarchontoglires; Primates; Haplorrhini; Catarrhini; Hominidae; Homo				COG0666^Ankyrin Repeat	KEGG:hsa:4854`KO:K20995	GO:0015629^cellular_component^actin cytoskeleton`GO:0009986^cellular_component^cell surface`GO:0005829^cellular_component^cytosol`GO:0005789^cellular_component^endoplasmic reticulum membrane`GO:0005576^cellular_component^extracellular region`GO:0000139^cellular_component^Golgi membrane`GO:0016021^cellular_component^integral component of membrane`GO:0005654^cellular_component^nucleoplasm`GO:000588…	GO:0015629^cellular_component^actin cytoskeleton`GO:0009986^cellular_component^cell surface`GO:0005829^cellular_component^cytosol`GO:0005789^cellular_component^endoplasmic reticulum membrane`GO:0005576^cellular_component^extracellular region`GO:0000139^cellular_component^Golgi membrane`GO:0016021^cellular_component^integral component of membrane`GO:0005654^cellular_component^nucleoplasm`GO:000588…
TRINITY_DN10572_c0_g1	Beans_S2	Chickpeas_S1	-0.88764	2.49783	0.247954	1	TRINITY_DN10572_c0_g1_i1	PXDN_HUMAN^PXDN_HUMAN^Q:33-1577,H:813-1314^38.53%ID^E:3e-103^RecName: Full=Peroxidasin homolog;^Eukaryota; Metazoa; Chordata; Craniata; Vertebrata; Euteleostomi; Mammalia; Eutheria; Euarchontoglires; Primates; Haplorrhini; Catarrhini; Hominidae; Homo		TRINITY_DN10572_c0_g1::TRINITY_DN10572_c0_g1_i1::g.9717::m.9717	3-1646[+]	PXDN_HUMAN^PXDN_HUMAN^Q:11-525,H:813-1314^38.53%ID^E:2e-103^RecName: Full=Peroxidasin homolog;^Eukaryota; Metazoa; Chordata; Craniata; Vertebrata; Euteleostomi; Mammalia; Eutheria; Euarchontoglires; Primates; Haplorrhini; Catarrhini; Hominidae; Homo	PF03098.15^An_peroxidase^Animal haem peroxidase^8-500^E:3.7e-163			ENOG410XPZ3^prostaglandin G H synthase and cyclooxygenase	KEGG:hsa:7837`KO:K19511	GO:0062023^cellular_component^collagen-containing extracellular matrix`GO:0005783^cellular_component^endoplasmic reticulum`GO:0070062^cellular_component^extracellular exosome`GO:0005576^cellular_component^extracellular region`GO:0005615^cellular_component^extracellular space`GO:0019806^molecular_function^bromide peroxidase activity`GO:0005201^molecular_function^extracellular matrix structural con…	GO:0062023^cellular_component^collagen-containing extracellular matrix`GO:0005783^cellular_component^endoplasmic reticulum`GO:0070062^cellular_component^extracellular exosome`GO:0005576^cellular_component^extracellular region`GO:0005615^cellular_component^extracellular space`GO:0019806^molecular_function^bromide peroxidase activity`GO:0005201^molecular_function^extracellular matrix structural con…
TRINITY_DN10573_c1_g1	Beans_S2	Chickpeas_S1	0.0168942	10.3004	0.979566	1	TRINITY_DN10573_c1_g1_i1	RL27_DANRE^RL27_DANRE^Q:126-530,H:1-136^69.85%ID^E:2e-61^RecName: Full=60S ribosomal protein L27;^Eukaryota; Metazoa; Chordata; Craniata; Vertebrata; Euteleostomi; Actinopterygii; Neopterygii; Teleostei; Ostariophysi; Cypriniformes; Cyprinidae; Danio		TRINITY_DN10573_c1_g1::TRINITY_DN10573_c1_g1_i1::g.9599::m.9599	105-533[+]	RL27_DANRE^RL27_DANRE^Q:8-142,H:1-136^69.85%ID^E:2e-62^RecName: Full=60S ribosomal protein L27;^Eukaryota; Metazoa; Chordata; Craniata; Vertebrata; Euteleostomi; Actinopterygii; Neopterygii; Teleostei; Ostariophysi; Cypriniformes; Cyprinidae; Danio	PF00467.29^KOW^KOW motif^15-39^E:6.2e-05`PF01777.18^Ribosomal_L27e^Ribosomal L27e protein family^59-142^E:1.4e-33			COG2163^(ribosomal) protein	KEGG:dre:325618`KO:K02901	GO:0098556^cellular_component^cytoplasmic side of rough endoplasmic reticulum membrane`GO:0022625^cellular_component^cytosolic large ribosomal subunit`GO:0015934^cellular_component^large ribosomal subunit`GO:0003735^molecular_function^structural constituent of ribosome`GO:0030218^biological_process^erythrocyte differentiation`GO:0006412^biological_process^translation	GO:0098556^cellular_component^cytoplasmic side of rough endoplasmic reticulum membrane`GO:0022625^cellular_component^cytosolic large ribosomal subunit`GO:0015934^cellular_component^large ribosomal subunit`GO:0003735^molecular_function^structural constituent of ribosome`GO:0030218^biological_process^erythrocyte differentiation`GO:0006412^biological_process^translation	GO:0003735^molecular_function^structural constituent of ribosome`GO:0006412^biological_process^translation`GO:0005622^cellular_component^intracellular`GO:0005840^cellular_component^ribosome
TRINITY_DN10575_c0_g1	Beans_S2	Chickpeas_S1	-0.383775	2.42993	0.608185	1	TRINITY_DN10575_c0_g1_i1	DSCL_DROME^DSCL_DROME^Q:4-333,H:605-715^44.64%ID^E:4e-18^RecName: Full=Down syndrome cell adhesion molecule-like protein Dscam2;^Eukaryota; Metazoa; Ecdysozoa; Arthropoda; Hexapoda; Insecta; Pterygota; Neoptera; Holometabola; Diptera; Brachycera; Muscomorpha; Ephydroidea; Drosophilidae; Drosophila; Sophophora		TRINITY_DN10575_c0_g1::TRINITY_DN10575_c0_g1_i1::g.9626::m.9626	1-336[+]	DSCL_DROME^DSCL_DROME^Q:2-111,H:605-715^44.64%ID^E:3e-18^RecName: Full=Down syndrome cell adhesion molecule-like protein Dscam2;^Eukaryota; Metazoa; Ecdysozoa; Arthropoda; Hexapoda; Insecta; Pterygota; Neoptera; Holometabola; Diptera; Brachycera; Muscomorpha; Ephydroidea; Drosophilidae; Drosophila; Sophophora	PF13927.6^Ig_3^Immunoglobulin domain^9-86^E:1.1e-10`PF13895.6^Ig_2^Immunoglobulin domain^19-92^E:1.5e-07`PF07679.16^I-set^Immunoglobulin I-set domain^20-99^E:5.4e-10`PF00047.25^ig^Immunoglobulin domain^21-96^E:5.5e-09			ENOG410XQX7^down syndrome cell adhesion molecule	KEGG:dme:Dmel_CG42256	GO:0030424^cellular_component^axon`GO:0005887^cellular_component^integral component of plasma membrane`GO:0005886^cellular_component^plasma membrane`GO:0098632^molecular_function^cell-cell adhesion mediator activity`GO:0042802^molecular_function^identical protein binding`GO:0007411^biological_process^axon guidance`GO:0070593^biological_process^dendrite self-avoidance`GO:0007156^biological_process…	GO:0030424^cellular_component^axon`GO:0005887^cellular_component^integral component of plasma membrane`GO:0005886^cellular_component^plasma membrane`GO:0098632^molecular_function^cell-cell adhesion mediator activity`GO:0042802^molecular_function^identical protein binding`GO:0007411^biological_process^axon guidance`GO:0070593^biological_process^dendrite self-avoidance`GO:0007156^biological_process…
TRINITY_DN10581_c0_g1	Beans_S2	Chickpeas_S1	0.0298798	2.13583	1	1	TRINITY_DN10581_c0_g1_i1	C15A1_DIPPU^C15A1_DIPPU^Q:59-1174,H:1-373^54.23%ID^E:5e-128^RecName: Full=Methyl farnesoate epoxidase {ECO:0000305};^Eukaryota; Metazoa; Ecdysozoa; Arthropoda; Hexapoda; Insecta; Pterygota; Neoptera; Polyneoptera; Dictyoptera; Blattodea; Blaberoidea; Blaberidae; Diplopterinae; Diploptera		TRINITY_DN10581_c0_g1::TRINITY_DN10581_c0_g1_i1::g.9611::m.9611	2-1174[+]	C15A1_DIPPU^C15A1_DIPPU^Q:20-391,H:1-373^54.23%ID^E:8e-143^RecName: Full=Methyl farnesoate epoxidase {ECO:0000305};^Eukaryota; Metazoa; Ecdysozoa; Arthropoda; Hexapoda; Insecta; Pterygota; Neoptera; Polyneoptera; Dictyoptera; Blattodea; Blaberoidea; Blaberidae; Diplopterinae; Diploptera	PF00067.22^p450^Cytochrome P450^47-390^E:8.1e-68		ExpAA=25.51^PredHel=1^Topology=o15-37i		KEGG:ag:AAS13464`KO:K14937	GO:0020037^molecular_function^heme binding`GO:0005506^molecular_function^iron ion binding`GO:0016709^molecular_function^oxidoreductase activity, acting on paired donors, with incorporation or reduction of molecular oxygen, NAD(P)H as one donor, and incorporation of one atom of oxygen`GO:0006718^biological_process^juvenile hormone biosynthetic process	GO:0020037^molecular_function^heme binding`GO:0005506^molecular_function^iron ion binding`GO:0016709^molecular_function^oxidoreductase activity, acting on paired donors, with incorporation or reduction of molecular oxygen, NAD(P)H as one donor, and incorporation of one atom of oxygen`GO:0006718^biological_process^juvenile hormone biosynthetic process	GO:0005506^molecular_function^iron ion binding`GO:0016705^molecular_function^oxidoreductase activity, acting on paired donors, with incorporation or reduction of molecular oxygen`GO:0020037^molecular_function^heme binding`GO:0055114^biological_process^oxidation-reduction process
TRINITY_DN10581_c0_g2	Beans_S2	Chickpeas_S1	-7.38605	0.730404	0.00021796	0.00914731	TRINITY_DN10581_c0_g2_i1	C15A1_DIPPU^C15A1_DIPPU^Q:398-955,H:186-373^58.73%ID^E:1e-64^RecName: Full=Methyl farnesoate epoxidase {ECO:0000305};^Eukaryota; Metazoa; Ecdysozoa; Arthropoda; Hexapoda; Insecta; Pterygota; Neoptera; Polyneoptera; Dictyoptera; Blattodea; Blaberoidea; Blaberidae; Diplopterinae; Diploptera`C15A1_DIPPU^C15A1_DIPPU^Q:59-409,H:1-113^50.43%ID^E:3e-21^RecName: Full=Methyl farnesoate epoxidase {ECO:0000…		TRINITY_DN10581_c0_g2::TRINITY_DN10581_c0_g2_i1::g.9612::m.9612	2-955[+]	C15A1_DIPPU^C15A1_DIPPU^Q:133-318,H:186-373^58.73%ID^E:2e-64^RecName: Full=Methyl farnesoate epoxidase {ECO:0000305};^Eukaryota; Metazoa; Ecdysozoa; Arthropoda; Hexapoda; Insecta; Pterygota; Neoptera; Polyneoptera; Dictyoptera; Blattodea; Blaberoidea; Blaberidae; Diplopterinae; Diploptera`C15A1_DIPPU^C15A1_DIPPU^Q:20-136,H:1-113^50.43%ID^E:1e-34^RecName: Full=Methyl farnesoate epoxidase {ECO:0000…	PF00067.22^p450^Cytochrome P450^47-125^E:4.2e-09`PF00067.22^p450^Cytochrome P450^132-317^E:2.3e-37		ExpAA=23.73^PredHel=1^Topology=o15-37i		KEGG:ag:AAS13464`KO:K14937	GO:0020037^molecular_function^heme binding`GO:0005506^molecular_function^iron ion binding`GO:0016709^molecular_function^oxidoreductase activity, acting on paired donors, with incorporation or reduction of molecular oxygen, NAD(P)H as one donor, and incorporation of one atom of oxygen`GO:0006718^biological_process^juvenile hormone biosynthetic process	GO:0020037^molecular_function^heme binding`GO:0005506^molecular_function^iron ion binding`GO:0016709^molecular_function^oxidoreductase activity, acting on paired donors, with incorporation or reduction of molecular oxygen, NAD(P)H as one donor, and incorporation of one atom of oxygen`GO:0006718^biological_process^juvenile hormone biosynthetic process	GO:0005506^molecular_function^iron ion binding`GO:0016705^molecular_function^oxidoreductase activity, acting on paired donors, with incorporation or reduction of molecular oxygen`GO:0020037^molecular_function^heme binding`GO:0055114^biological_process^oxidation-reduction process
TRINITY_DN10581_c1_g1	Beans_S2	Chickpeas_S1	-0.726279	2.29852	0.338539	1	TRINITY_DN10581_c1_g1_i1	C15A1_DIPPU^C15A1_DIPPU^Q:4-336,H:368-478^50.89%ID^E:1e-33^RecName: Full=Methyl farnesoate epoxidase {ECO:0000305};^Eukaryota; Metazoa; Ecdysozoa; Arthropoda; Hexapoda; Insecta; Pterygota; Neoptera; Polyneoptera; Dictyoptera; Blattodea; Blaberoidea; Blaberidae; Diplopterinae; Diploptera		TRINITY_DN10581_c1_g1::TRINITY_DN10581_c1_g1_i1::g.9613::m.9613	1-336[+]	C15A1_DIPPU^C15A1_DIPPU^Q:2-112,H:368-478^50.89%ID^E:1e-33^RecName: Full=Methyl farnesoate epoxidase {ECO:0000305};^Eukaryota; Metazoa; Ecdysozoa; Arthropoda; Hexapoda; Insecta; Pterygota; Neoptera; Polyneoptera; Dictyoptera; Blattodea; Blaberoidea; Blaberidae; Diplopterinae; Diploptera	PF00067.22^p450^Cytochrome P450^2-107^E:2.2e-31				KEGG:ag:AAS13464`KO:K14937	GO:0020037^molecular_function^heme binding`GO:0005506^molecular_function^iron ion binding`GO:0016709^molecular_function^oxidoreductase activity, acting on paired donors, with incorporation or reduction of molecular oxygen, NAD(P)H as one donor, and incorporation of one atom of oxygen`GO:0006718^biological_process^juvenile hormone biosynthetic process	GO:0020037^molecular_function^heme binding`GO:0005506^molecular_function^iron ion binding`GO:0016709^molecular_function^oxidoreductase activity, acting on paired donors, with incorporation or reduction of molecular oxygen, NAD(P)H as one donor, and incorporation of one atom of oxygen`GO:0006718^biological_process^juvenile hormone biosynthetic process	GO:0005506^molecular_function^iron ion binding`GO:0016705^molecular_function^oxidoreductase activity, acting on paired donors, with incorporation or reduction of molecular oxygen`GO:0020037^molecular_function^heme binding`GO:0055114^biological_process^oxidation-reduction process
[truncated: 12,742 more rows]
